# Supplementary material for: A methodology for evaluating the fracture width of a notched RC multiple-layer flat slab under cyclic loading
Source: MethodsX. 2025 Feb 4;14:103184. doi: 10.1016/j.mex.2025.103184 (PMC11870217; doi:10.1016/j.mex.2025.103184)
Supplement: Supplementary file 1 [file mmc1.xlsx]

## Sheet: slip mod
	fs	l	h	h	K	K	h/2K
	N/mm2				N/mm2	N/mm2	mm2/N
	110	-16.0407	-9.25553e+06		-3.38385e+10		0.00013676
	120	294.886	1		3656.04		0.00013676
	130	14.4668	0.999999		3656.03		0.00013676
	134	10.4804	0.999972		3655.93		0.00013676
	138	8.21628	0.99973		3655.05		0.00013676
	140	7.41532	0.999398		3653.83		0.00013676
	160	3.75487	0.976596		3570.47		0.00013676
	180	2.51392	0.919049		3360.08		0.00013676
	200	1.88946	0.848847	0.848847	3103.42	3103.42	0.00013676
	220	1.51351	0.779864	0.779864	2851.21	2851.21	0.00013676
	240	1.26234	0.717009	0.717009	2621.41	2621.41	0.00013676
	260	1.08267	0.661309	0.661309	2417.77	2417.77	0.00013676
	280	0.947768	0.612395	0.612395	2238.94	2238.94	0.00013676
	300	0.842762	0.56948	0.56948	2082.04	2082.04	0.00013676

## Sheet: Crack depth
	Data :
	h =	200	mm
	b =	600	mm
	d tul =	12.3	mm
	As =	712.937	mm2
	ds =	25	mm
	g =	7.01163
	KIC =	48.6194	N/mm3/2
	INITIAL CRACK for r4 = 0,0059
	a	x=a/h	YM(x)	YF(x)	α	β	fs	Fs	MF	x	C	T	T+Fs	lp		d1	d2	d3	T1	T2	Meq	Meq - MF
	(mm)				(mm-5/2)	(mm-3/2)	(N/mm2)	(N)	(Nmm)	(mm)	(N)	(N)	(N)	(mm)	(mm)	(mm)	(mm)	(mm)	(N)	(N)	(Nmm)
	17.4	0.087	3.31754	0.611629	1.95488e-06	0.000218697	217.304	154924	4.22025e+07	22.597	330990	176066	330990	160	12.6543	12.6561	83.3905	192.654	0.443294	26409.4	4.22025e+07	0.0924474
	20.2	0.101	3.57564	0.669077	2.10696e-06	0.000236874	218.735	155944	4.06075e+07	22.4661	329073	173129	329073	157.332	12.581	12.5826	85.2272	192.581	0.379753	25968.9	4.06075e+07	0.115568
	22.1	0.1105	3.74715	0.707758	2.20803e-06	0.000249012	219.712	156641	3.96847e+07	22.3776	327776	171135	327776	155.52	12.5315	12.5328	86.4736	192.531	0.342428	25670	3.96847e+07	0.0722859
	26.4	0.132	4.1343	0.795505	2.43616e-06	0.000276463	221.942	158230	3.79139e+07	22.1781	324854	166623	324854	151.42	12.4197	12.4208	89.2948	192.42	0.269376	24993.2	3.79139e+07	0.308221
	28.9	0.1445	4.36373	0.847158	2.57135e-06	0.00029269	223.25	159163	3.70252e+07	22.0626	323163	163999	323163	149.036	12.3551	12.356	90.9351	192.355	0.231886	24599.7	3.70252e+07	0.224291
	29.4	0.147	4.41032	0.857576	2.59881e-06	0.000295977	223.513	159351	3.68567e+07	22.0396	322825	163474	322825	148.559	12.3422	12.3431	91.2632	192.342	0.224706	24520.9	3.68567e+07	0.304414
	30.2	0.151	4.48546	0.874313	2.64308e-06	0.00030127	223.934	159651	3.65927e+07	22.0028	322286	162635	322286	147.796	12.3216	12.3224	91.7882	192.322	0.213407	24395	3.65927e+07	0.159881
	31.3	0.1565	4.5901	0.897479	2.70474e-06	0.000308625	224.515	160065	3.62398e+07	21.9522	321545	161480	321545	146.747	12.2932	12.294	92.51	192.293	0.198214	24221.8	3.62398e+07	0.27578
	33.4	0.167	4.79479	0.942247	2.82536e-06	0.000322947	225.628	160859	3.55948e+07	21.8559	320134	159275	320134	144.743	12.2393	12.24	93.888	192.239	0.170149	23891.1	3.55948e+07	0.00108553
	35.1	0.1755	4.96595	0.979072	2.92622e-06	0.000334851	226.534	161505	3.50963e+07	21.7781	318995	157490	318995	143.121	12.1957	12.1963	95.0036	192.196	0.148172	23623.4	3.50963e+07	0.186977
	36.7	0.1835	5.13216	1.01426	3.02415e-06	0.000346343	227.39	162115	3.46434e+07	21.7051	317925	155810	317925	141.594	12.1548	12.1554	96.0537	192.155	0.127977	23371.3	3.46434e+07	0.0151523
	38.3	0.1915	5.30385	1.05001	3.12532e-06	0.000358144	228.251	162728	3.42044e+07	21.6322	316858	154129	316858	140.067	12.114	12.1145	97.1037	192.114	0.108173	23119.3	3.42044e+07	0.0122724
	40.1	0.2005	5.50419	1.09096	3.24338e-06	0.000371824	229.223	163422	3.37252e+07	21.5505	315660	152239	315660	138.349	12.0683	12.0686	98.2851	192.068	0.0862798	22835.7	3.37252e+07	0.00658739
	41.6	0.208	5.67745	1.12571	3.34547e-06	0.000383576	230.037	164002	3.33366e+07	21.4825	314665	150663	314665	136.917	12.0302	12.0305	99.2696	192.03	0.0682956	22599.3	3.33366e+07	0.331289
	43.3	0.2165	5.88127	1.16583	3.46557e-06	0.000397312	230.963	164662	3.29071e+07	21.4056	313539	148877	313539	135.294	11.9872	11.9874	100.385	191.987	0.0481522	22331.5	3.29071e+07	0.247139
	44.9	0.2245	6.08082	1.20436	3.58316e-06	0.000410672	231.839	165287	3.25127e+07	21.3335	312482	147195	312482	133.766	11.9468	11.9469	101.436	191.947	0.0293905	22079.3	3.25127e+07	0.00994822
	46.6	0.233	6.30156	1.24616	3.71323e-06	0.000425354	232.774	165953	3.21037e+07	21.257	311362	145409	311362	132.143	11.9039	11.904	102.552	191.904	0.00963453	21811.3	3.21037e+07	0.487808
	48.2	0.241	6.518	1.28637	3.84077e-06	0.000439658	233.658	166584	3.17278e+07	21.1852	310311	143727	310311	130.615	11.8637	11.8637	103.602	191.864	-0.00881368	21559.1	3.17278e+07	0.366166
	49.9	0.2495	6.7577	1.33007	3.98201e-06	0.000455401	234.601	167256	3.13379e+07	21.1092	309196	141940	309196	128.991	11.8211	11.821	104.718	191.821	-0.0282788	21291.1	3.13379e+07	0.104575
	51.5	0.2575	6.9929	1.37218	4.12061e-06	0.000470759	235.493	167892	3.09799e+07	21.0377	308150	140258	308150	127.463	11.7811	11.7809	105.768	191.781	-0.046484	21038.8	3.09799e+07	0.233263
	53.2	0.266	7.2535	1.41803	4.27417e-06	0.000487679	236.445	168570	3.06089e+07	20.962	307041	138471	307041	125.838	11.7387	11.7385	106.884	191.739	-0.0657157	20770.7	3.06089e+07	0.0171043
	54.8	0.274	7.50927	1.46228	4.42488e-06	0.000504197	237.345	169212	3.02687e+07	20.891	306000	136789	306000	124.31	11.6989	11.6986	107.935	191.699	-0.0837189	20518.4	3.02687e+07	0.246891
	56.5	0.2825	7.79267	1.51053	4.59187e-06	0.000522409	238.305	169896	2.99169e+07	20.8156	304897	135001	304897	122.685	11.6568	11.6563	109.051	191.657	-0.10275	20250.2	2.99169e+07	0.300032
	58.1	0.2905	8.07077	1.55719	4.75575e-06	0.000540198	239.213	170544	2.95951e+07	20.7449	303862	133318	303862	121.156	11.6172	11.6167	110.102	191.617	-0.120575	19997.8	2.95951e+07	0.245855
	59.8	0.299	8.37879	1.60817	4.93725e-06	0.000559818	240.182	171234	2.92631e+07	20.67	302764	131530	302764	119.531	11.5752	11.5746	111.218	191.575	-0.139425	19729.6	2.92631e+07	0.125751
	61.4	0.307	8.68091	1.65754	5.11528e-06	0.000578988	241.097	171887	2.89603e+07	20.5997	301734	129846	301734	118.001	11.5358	11.5352	112.269	191.536	-0.157085	19477.1	2.89603e+07	0.399608
	63.1	0.3155	9.01534	1.71156	5.31234e-06	0.000600135	242.075	172584	2.8649e+07	20.5251	300642	128058	300642	116.376	11.4941	11.4934	113.385	191.494	-0.175766	19208.8	2.8649e+07	0.0645117
	64.7	0.3235	9.34313	1.76398	5.50549e-06	0.000620799	242.999	173243	2.83659e+07	20.4552	299617	126374	299617	114.846	11.4549	11.4541	114.436	191.455	-0.193273	18956.3	2.83659e+07	0.249966
	66.4	0.332	9.70569	1.82144	5.71913e-06	0.000643594	243.985	173946	2.80759e+07	20.381	298531	124585	298531	113.22	11.4134	11.4125	115.552	191.413	-0.211797	18688	2.80759e+07	-0.0998335
	68.2	0.341	10.1061	1.88439	5.95506e-06	0.000668707	245.034	174694	2.77812e+07	20.3027	297384	122691	297384	111.499	11.3695	11.3686	116.734	191.37	-0.231329	18403.8	2.77812e+07	0.274896
	69.7	0.3485	10.4531	1.93861	6.15953e-06	0.000690432	245.912	175320	2.75453e+07	20.2377	296431	121112	296431	110.064	11.3331	11.3321	117.72	191.333	-0.247546	18167	2.75453e+07	0.3728
	71.3	0.3565	10.8369	1.9983	6.38571e-06	0.000714429	246.853	175990	2.73035e+07	20.1685	295417	119427	295417	108.533	11.2943	11.2933	118.77	191.294	-0.264787	17914.3	2.73035e+07	0.401248
	73	0.365	11.2606	2.06394	6.63538e-06	0.000740891	247.856	176706	2.70579e+07	20.0951	294343	117637	294343	106.907	11.2533	11.2521	119.887	191.253	-0.283049	17645.9	2.70579e+07	-0.451052
	74.6	0.373	11.6747	2.12795	6.87937e-06	0.000766734	248.805	177382	2.68374e+07	20.0263	293335	115952	293335	105.376	11.2147	11.2135	120.938	191.215	-0.300189	17393.1	2.68374e+07	-0.320669
	76.3	0.3815	12.1313	2.19844	7.14842e-06	0.00079522	249.817	178104	2.66145e+07	19.9533	292266	114162	292266	103.749	11.1738	11.1726	122.055	191.174	-0.318358	17124.6	2.66145e+07	-0.215951
	77.9	0.3895	12.577	2.26727	7.41106e-06	0.00082303	250.774	178786	2.64154e+07	19.8848	291263	112477	291263	102.217	11.1355	11.1341	123.106	191.136	-0.335427	16871.8	2.64154e+07	-0.0765665
	79.6	0.398	13.0679	2.34319	7.70032e-06	0.000853672	251.795	179514	2.62152e+07	19.8123	290200	110686	290200	100.59	11.0949	11.0934	124.223	191.095	-0.353539	16603.2	2.62152e+07	0.116625
	81.2	0.406	13.5465	2.41741	7.98236e-06	0.000883572	252.761	180203	2.60376e+07	19.7442	289203	109000	289203	99.0581	11.0567	11.0552	125.274	191.057	-0.370574	16350.4	2.60376e+07	-0.174208
	82.9	0.4145	14.0731	2.49938	8.29263e-06	0.000916502	253.791	180937	2.58601e+07	19.672	288146	107209	288146	97.4303	11.0163	11.0148	126.391	191.016	-0.388674	16081.7	2.58601e+07	-0.085614
	84.5	0.4225	14.5858	2.57961	8.59479e-06	0.000948619	254.765	181631	2.57037e+07	19.6043	287154	105523	287154	95.8982	10.9784	10.9768	127.442	190.978	-0.405723	15828.8	2.57037e+07	0.158359
	86.2	0.431	15.1493	2.66831	8.92678e-06	0.000983972	255.804	182372	2.55488e+07	19.5326	286103	103731	286103	94.27	10.9382	10.9365	128.559	190.938	-0.423865	15560.1	2.55488e+07	0.0917699
	87.8	0.439	15.6973	2.75522	9.24971e-06	0.00101843	256.786	183072	2.54134e+07	19.4652	285117	102045	285117	92.7375	10.9005	10.8987	129.61	190.901	-0.440982	15307.1	2.54134e+07	-0.0968914
	89.5	0.4475	16.2987	2.8514	9.60409e-06	0.00105635	257.834	183819	2.52805e+07	19.3939	284072	100252	284072	91.1089	10.8606	10.8587	130.727	190.861	-0.45923	15038.3	2.52805e+07	0.0252562
	91.1	0.4555	16.8829	2.94572	9.94837e-06	0.00109328	258.825	184526	2.51658e+07	19.3269	283091	98565.4	283091	89.576	10.8231	10.8212	131.779	190.823	-0.476479	14785.3	2.51658e+07	-0.386717
	92.8	0.464	17.5233	3.05018	1.03257e-05	0.0011339	259.882	185279	2.50546e+07	19.256	282052	96772.8	282052	87.947	10.7834	10.7814	132.896	190.783	-0.494905	14516.4	2.50546e+07	0.475007
	94.4	0.472	18.1447	3.1527	1.06918e-05	0.00117344	260.881	185992	2.496e+07	19.1894	281077	95085.4	281077	86.4137	10.7461	10.744	133.948	190.746	-0.51236	14263.3	2.496e+07	-0.102354
	96.1	0.4805	18.8249	3.26632	1.10927e-05	0.00121689	261.947	186752	2.48701e+07	19.1189	280044	93292.3	280044	84.7843	10.7066	10.7044	135.065	190.707	-0.531048	13994.4	2.48701e+07	-0.260507
	97.7	0.4885	19.484	3.37789	1.14811e-05	0.00125917	262.955	187470	2.47952e+07	19.0527	279075	91604.5	279075	83.2506	10.6695	10.6673	136.116	190.67	-0.548792	13741.2	2.47952e+07	-0.0646815
	99.4	0.497	20.2047	3.5016	1.19057e-05	0.0013056	264.03	188237	2.4726e+07	18.9826	278048	89811	278048	81.6208	10.6303	10.628	137.234	190.63	-0.567836	13472.2	2.4726e+07	-0.255128
	101.1	0.5055	20.9465	3.6309	1.23428e-05	0.00135362	265.11	189007	2.46671e+07	18.9127	277024	88017.3	277024	79.9908	10.5911	10.5887	138.351	190.591	-0.587104	13203.2	2.46671e+07	-0.0362657
	102.7	0.5135	21.664	3.75794	1.27656e-05	0.0014003	266.13	189734	2.46211e+07	18.8471	276063	86328.8	276063	78.4565	10.5544	10.5519	139.403	190.554	-0.60547	12949.9	2.46211e+07	-0.0965677
	104.3	0.5215	22.4003	3.89041	1.31995e-05	0.00144845	267.155	190465	2.45842e+07	18.7817	275105	84640.2	275105	76.9221	10.5178	10.5152	140.455	190.518	-0.624088	12696.6	2.45842e+07	-0.116614
	106.2	0.531	23.2993	4.05511	1.37292e-05	0.00150759	268.378	191337	2.45518e+07	18.7043	273971	82634.6	273971	75.0996	10.4744	10.4718	141.704	190.474	-0.646565	12395.8	2.45518e+07	-0.319225
	107.6	0.538	23.9787	4.18183	1.41296e-05	0.00155255	269.283	191982	2.45358e+07	18.6474	273138	81156.7	273138	73.7566	10.4426	10.4399	142.624	190.443	-0.66341	12174.2	2.45358e+07	0.124257
	109.3	0.5465	24.8233	4.34212	1.46273e-05	0.00160877	270.385	192768	2.45253e+07	18.5786	272130	79361.8	272130	72.1256	10.404	10.4012	143.742	190.404	-0.684222	11904.9	2.45253e+07	0.214051
	110.9	0.5545	25.6377	4.49966	1.51071e-05	0.00166333	271.428	193511	2.45242e+07	18.514	271183	77672.2	271183	70.5903	10.3678	10.365	144.794	190.368	-0.704204	11651.5	2.45242e+07	0.367497
	112.6	0.563	26.5236	4.67448	1.56292e-05	0.00172308	272.54	194304	2.45323e+07	18.4455	270181	75876.9	270181	68.9589	10.3295	10.3266	145.911	190.329	-0.725897	11382.3	2.45323e+07	-0.111999
	114.2	0.571	27.3769	4.8463	1.6132e-05	0.00178104	273.591	195053	2.45486e+07	18.3813	269240	74186.9	269240	67.4232	10.2935	10.2905	146.963	190.294	-0.746791	11128.8	2.45486e+07	0.188125
	115.9	0.5795	28.3039	5.03694	1.66782e-05	0.00184448	274.712	195852	2.45748e+07	18.3133	268244	72391.1	268244	65.7914	10.2554	10.2523	148.081	190.255	-0.769547	10859.4	2.45748e+07	-0.15107
	117.5	0.5875	29.1956	5.22429	1.72037e-05	0.00190596	275.772	196608	2.4608e+07	18.2494	267309	70700.7	267309	64.2553	10.2197	10.2165	149.133	190.22	-0.791539	10605.9	2.4608e+07	0.215225
	119.2	0.596	30.1631	5.43212	1.77738e-05	0.00197322	276.903	197414	2.4652e+07	18.1818	266319	68904.4	266319	62.6231	10.1818	10.1785	150.251	190.182	-0.815573	10336.5	2.4652e+07	-0.122752
	120.8	0.604	31.0926	5.63632	1.83215e-05	0.00203836	277.971	198176	2.47018e+07	18.1184	265390	67213.6	265390	61.0867	10.1463	10.1429	151.303	190.146	-0.838881	10082.9	2.47018e+07	0.452019
	122.5	0.6125	32.0999	5.8628	1.8915e-05	0.00210956	279.111	198989	2.47633e+07	18.0513	264406	65416.9	264406	59.454	10.1087	10.1052	152.421	190.109	-0.864446	9813.39	2.47633e+07	-0.402911
	124.1	0.6205	33.0662	6.08525	1.94844e-05	0.00217849	280.189	199757	2.48294e+07	17.9882	263483	63725.6	263483	57.9172	10.0734	10.0698	153.474	190.073	-0.889331	9559.73	2.48294e+07	0.310147
	125.8	0.629	34.112	6.33189	2.01007e-05	0.00225377	281.338	200577	2.49083e+07	17.9215	262505	61928.4	262505	56.2841	10.036	10.0323	154.592	190.036	-0.916731	9290.17	2.49083e+07	-0.357063

## Sheet: Carpinteri
	Data :
	h =	200	mm	p =	0.647294
	b =	600	mm	A =	7.71e-25
	d tul =	12.3	mm	m =	3.12
	As =	712.937	mm2	D fs =	238.704	N/mm2
	ds =	25	mm	fy =	448.85	N/mm2
	g =	7.01163
	KIC =	48.6194	N/mm3/2
	r =	0.00594114
	TABEL CRACK (CARPINTERI)
	a	Da	a ave	x=a/h	T+Fs-C	YM(x)	YF(x)	α	β	fs	Fs	MF	x	C	T	T+Fs	lp		d1	d2	d3	T1	T2	Meq	Meq - MF	D KIC	da/dN	D N	N = N+DN	w
	(mm)	(mm)	(mm)					(mm-5/2)	(mm-3/2)	(N/mm2)	(N)	(Nmm)	(mm)	(N)	(N)	(N)	(mm)	(mm)	(mm)	(mm)	(mm)	(N)	(N)	(Nmm)		(N m -3/2)	(m cycle -1)	cycles	cycles	(mm)
	17.4																												0	0.0343867
	20.2	2.8	11.5	0.101	0	3.57564	0.669077	2.10696e-06	0.000236874	218.735	155944	4.06075e+07	22.4661	329073	173129	329073	157.332	12.581	12.5826	85.2272	192.581	0.379753	25968.9	4.06075e+07	0.115568	1.43084e+06	8.00937e-06	3495.91	3495.91	0.0357049
	22.1	1.9	12	0.1105	0	3.74715	0.707758	2.20803e-06	0.000249012	219.712	156641	3.96847e+07	22.3776	327776	171135	327776	155.52	12.5315	12.5328	86.4736	192.531	0.342428	25670	3.96847e+07	0.0722859	1.43086e+06	8.00972e-06	2372.12	5868.03	0.036628
	26.4	4.3	15.35	0.132	0	4.1343	0.795505	2.43616e-06	0.000276463	221.942	158230	3.79139e+07	22.1781	324854	166623	324854	151.42	12.4197	12.4208	89.2948	192.42	0.269376	24993.2	3.79139e+07	0.308221	1.433e+06	8.04722e-06	5343.46	11211.5	0.0388064
	28.9	2.5	15.7	0.1445	0	4.36373	0.847158	2.57135e-06	0.00029269	223.25	159163	3.70252e+07	22.0626	323163	163999	323163	149.036	12.3551	12.356	90.9351	192.355	0.231886	24599.7	3.70252e+07	0.224291	1.4355e+06	8.09114e-06	3089.8	14301.3	0.0401319
	29.4	0.5	14.95	0.147	0	4.41032	0.857576	2.59881e-06	0.000295977	223.513	159351	3.68567e+07	22.0396	322825	163474	322825	148.559	12.3422	12.3431	91.2632	192.342	0.224706	24520.9	3.68567e+07	0.304414	1.43611e+06	8.10184e-06	617.143	14918.4	0.0404024
	30.2	0.8	15.5	0.151	0	4.48546	0.874313	2.64308e-06	0.00030127	223.934	159651	3.65927e+07	22.0028	322286	162635	322286	147.796	12.3216	12.3224	91.7882	192.322	0.213407	24395	3.65927e+07	0.159881	1.43716e+06	8.1203e-06	985.185	15903.6	0.040839
	31.3	1.1	16.2	0.1565	0	4.5901	0.897479	2.70474e-06	0.000308625	224.515	160065	3.62398e+07	21.9522	321545	161480	321545	146.747	12.2932	12.294	92.51	192.293	0.198214	24221.8	3.62398e+07	0.27578	1.43875e+06	8.14838e-06	1349.96	17253.6	0.041447
	33.4	2.1	17.75	0.167	0	4.79479	0.942247	2.82536e-06	0.000322947	225.628	160859	3.55948e+07	21.8559	320134	159275	320134	144.743	12.2393	12.24	93.888	192.239	0.170149	23891.1	3.55948e+07	0.00108553	1.44228e+06	8.21082e-06	2557.6	19811.2	0.042633
	35.1	1.7	18.4	0.1755	0	4.96595	0.979072	2.92622e-06	0.000334851	226.534	161505	3.50963e+07	21.7781	318995	157490	318995	143.121	12.1957	12.1963	95.0036	192.196	0.148172	23623.4	3.50963e+07	0.186977	1.44561e+06	8.27011e-06	2055.6	21866.8	0.0436179
	36.7	1.6	19.15	0.1835	0	5.13216	1.01426	3.02415e-06	0.000346343	227.39	162115	3.46434e+07	21.7051	317925	155810	317925	141.594	12.1548	12.1554	96.0537	192.155	0.127977	23371.3	3.46434e+07	0.0151523	1.44914e+06	8.33337e-06	1919.99	23786.8	0.0445657
	38.3	1.6	19.95	0.1915	0	5.30385	1.05001	3.12532e-06	0.000358144	228.251	162728	3.42044e+07	21.6322	316858	154129	316858	140.067	12.114	12.1145	97.1037	192.114	0.108173	23119.3	3.42044e+07	0.0122724	1.45308e+06	8.40419e-06	1903.81	25690.6	0.0455341
	40.1	1.8	20.95	0.2005	0	5.50419	1.09096	3.24338e-06	0.000371824	229.223	163422	3.37252e+07	21.5505	315660	152239	315660	138.349	12.0683	12.0686	98.2851	192.068	0.0862798	22835.7	3.37252e+07	0.00658739	1.458e+06	8.49342e-06	2119.29	27809.9	0.0466486
	41.6	1.5	21.55	0.208	0	5.67745	1.12571	3.34547e-06	0.000383576	230.037	164002	3.33366e+07	21.4825	314665	150663	314665	136.917	12.0302	12.0305	99.2696	192.03	0.0682956	22599.3	3.33366e+07	0.331289	1.46253e+06	8.57597e-06	1749.07	29558.9	0.0475982
	43.3	1.7	22.5	0.2165	0	5.88127	1.16583	3.46557e-06	0.000397312	230.963	164662	3.29071e+07	21.4056	313539	148877	313539	135.294	11.9872	11.9874	100.385	191.987	0.0481522	22331.5	3.29071e+07	0.247139	1.46815e+06	8.67911e-06	1958.73	31517.7	0.0486979
	44.9	1.6	23.25	0.2245	0	6.08082	1.20436	3.58316e-06	0.000410672	231.839	165287	3.25127e+07	21.3335	312482	147195	312482	133.766	11.9468	11.9469	101.436	191.947	0.0293905	22079.3	3.25127e+07	0.00994822	1.47392e+06	8.78613e-06	1821.05	33338.7	0.049756
	46.6	1.7	24.15	0.233	0	6.30156	1.24616	3.71323e-06	0.000425354	232.774	165953	3.21037e+07	21.257	311362	145409	311362	132.143	11.9039	11.904	102.552	191.904	0.00963453	21811.3	3.21037e+07	0.487808	1.48062e+06	8.91121e-06	1907.71	35246.4	0.0509055
	48.2	1.6	24.9	0.241	0	6.518	1.28637	3.84077e-06	0.000439658	233.658	166584	3.17278e+07	21.1852	310311	143727	310311	130.615	11.8637	11.8637	103.602	191.864	-0.00881368	21559.1	3.17278e+07	0.366166	1.48746e+06	9.04044e-06	1769.83	37016.2	0.0520116
	49.9	1.7	25.8	0.2495	0	6.7577	1.33007	3.98201e-06	0.000455401	234.601	167256	3.13379e+07	21.1092	309196	141940	309196	128.991	11.8211	11.821	104.718	191.821	-0.0282788	21291.1	3.13379e+07	0.104575	1.49536e+06	9.19096e-06	1849.64	38865.9	0.0532132
	51.5	1.6	26.55	0.2575	0	6.9929	1.37218	4.12061e-06	0.000470759	235.493	167892	3.09799e+07	21.0377	308150	140258	308150	127.463	11.7811	11.7809	105.768	191.781	-0.046484	21038.8	3.09799e+07	0.233263	1.5034e+06	9.3461e-06	1711.94	40577.8	0.0543695
	53.2	1.7	27.45	0.266	0	7.2535	1.41803	4.27417e-06	0.000487679	236.445	168570	3.06089e+07	20.962	307041	138471	307041	125.838	11.7387	11.7385	106.884	191.739	-0.0657157	20770.7	3.06089e+07	0.0171043	1.51264e+06	9.52648e-06	1784.5	42362.3	0.0556255
	54.8	1.6	28.2	0.274	0	7.50927	1.46228	4.42488e-06	0.000504197	237.345	169212	3.02687e+07	20.891	306000	136789	306000	124.31	11.6989	11.6986	107.935	191.699	-0.0837189	20518.4	3.02687e+07	0.246891	1.52203e+06	9.71213e-06	1647.42	44009.8	0.0568342
	56.5	1.7	29.1	0.2825	0	7.79267	1.51053	4.59187e-06	0.000522409	238.305	169896	2.99169e+07	20.8156	304897	135001	304897	122.685	11.6568	11.6563	109.051	191.657	-0.10275	20250.2	2.99169e+07	0.300032	1.53278e+06	9.92779e-06	1712.36	45722.1	0.0581472
	58.1	1.6	29.85	0.2905	0	8.07077	1.55719	4.75575e-06	0.000540198	239.213	170544	2.95951e+07	20.7449	303862	133318	303862	121.156	11.6172	11.6167	110.102	191.617	-0.120575	19997.8	2.95951e+07	0.245855	1.54368e+06	1.01496e-05	1576.41	47298.5	0.0594106
	59.8	1.7	30.75	0.299	0	8.37879	1.60817	4.93725e-06	0.000559818	240.182	171234	2.92631e+07	20.67	302764	131530	302764	119.531	11.5752	11.5746	111.218	191.575	-0.139425	19729.6	2.92631e+07	0.125751	1.55613e+06	1.04073e-05	1633.47	48932	0.0607832
	61.4	1.6	31.5	0.307	0	8.68091	1.65754	5.11528e-06	0.000578988	241.097	171887	2.89603e+07	20.5997	301734	129846	301734	118.001	11.5358	11.5352	112.269	191.536	-0.157085	19477.1	2.89603e+07	0.399608	1.56872e+06	1.06723e-05	1499.2	50431.2	0.0621039
	63.1	1.7	32.4	0.3155	0	9.01534	1.71156	5.31234e-06	0.000600135	242.075	172584	2.8649e+07	20.5251	300642	128058	300642	116.376	11.4941	11.4934	113.385	191.494	-0.175766	19208.8	2.8649e+07	0.0645117	1.58309e+06	1.09803e-05	1548.23	51979.4	0.0635387
	64.7	1.6	33.15	0.3235	0	9.34313	1.76398	5.50549e-06	0.000620799	242.999	173243	2.83659e+07	20.4552	299617	126374	299617	114.846	11.4549	11.4541	114.436	191.455	-0.193273	18956.3	2.83659e+07	0.249966	1.59759e+06	1.12972e-05	1416.29	53395.7	0.0649193
	66.4	1.7	34.05	0.332	0	9.70569	1.82144	5.71913e-06	0.000643594	243.985	173946	2.80759e+07	20.381	298531	124585	298531	113.22	11.4134	11.4125	115.552	191.413	-0.211797	18688	2.80759e+07	-0.0998335	1.61411e+06	1.16655e-05	1457.28	54853	0.0664191
	68.2	1.8	35	0.341	0	10.1061	1.88439	5.95506e-06	0.000668707	245.034	174694	2.77812e+07	20.3027	297384	122691	297384	111.499	11.3695	11.3686	116.734	191.37	-0.231329	18403.8	2.77812e+07	0.274896	1.63291e+06	1.20948e-05	1488.24	56341.2	0.0680448
	69.7	1.5	35.6	0.3485	0	10.4531	1.93861	6.15953e-06	0.000690432	245.912	175320	2.75453e+07	20.2377	296431	121112	296431	110.064	11.3331	11.3321	117.72	191.333	-0.247546	18167	2.75453e+07	0.3728	1.64968e+06	1.24866e-05	1201.29	57542.5	0.06943
	71.3	1.6	36.45	0.3565	0	10.8369	1.9983	6.38571e-06	0.000714429	246.853	175990	2.73035e+07	20.1685	295417	119427	295417	108.533	11.2943	11.2933	118.77	191.294	-0.264787	17914.3	2.73035e+07	0.401248	1.66873e+06	1.29419e-05	1236.29	58778.8	0.0709387
	73	1.7	37.35	0.365	0	11.2606	2.06394	6.63538e-06	0.000740891	247.856	176706	2.70579e+07	20.0951	294343	117637	294343	106.907	11.2533	11.2521	119.887	191.253	-0.283049	17645.9	2.70579e+07	-0.451052	1.69035e+06	1.34724e-05	1261.84	60040.7	0.0725775		Jumlah siklus	w r1	w r2	w r3	w r4	w r5	w r6
	74.6	1.6	38.1	0.373	0	11.6747	2.12795	6.87937e-06	0.000766734	248.805	177382	2.68374e+07	20.0263	293335	115952	293335	105.376	11.2147	11.2135	120.938	191.215	-0.300189	17393.1	2.68374e+07	-0.320669	1.71208e+06	1.40202e-05	1141.21	61181.9	0.0741545		(kali)	(mm)	(mm)	(mm)	(mm)	(mm)	(mm)
	76.3	1.7	39	0.3815	0	12.1313	2.19844	7.14842e-06	0.00079522	249.817	178104	2.66145e+07	19.9533	292266	114162	292266	103.749	11.1738	11.1726	122.055	191.174	-0.318358	17124.6	2.66145e+07	-0.215951	1.73672e+06	1.46593e-05	1159.67	62341.6	0.0758677		0	0.09	0.08	0.07	0.06	0.04	0.03
	77.9	1.6	39.75	0.3895	0	12.577	2.26727	7.41106e-06	0.00082303	250.774	178786	2.64154e+07	19.8848	291263	112477	291263	102.217	11.1355	11.1341	123.106	191.136	-0.335427	16871.8	2.64154e+07	-0.0765665	1.76145e+06	1.53203e-05	1044.36	63385.9	0.0775162		750	0.09	0.08	0.07	0.06	0.04	0.03
	79.6	1.7	40.65	0.398	0	13.0679	2.34319	7.70032e-06	0.000853672	251.795	179514	2.62152e+07	19.8123	290200	110686	290200	100.59	11.0949	11.0934	124.223	191.095	-0.353539	16603.2	2.62152e+07	0.116625	1.78944e+06	1.60928e-05	1056.37	64442.3	0.079307		1500	0.09	0.08	0.07	0.06	0.04	0.03
	81.2	1.6	41.4	0.406	0	13.5465	2.41741	7.98236e-06	0.000883572	252.761	180203	2.60376e+07	19.7442	289203	109000	289203	99.0581	11.0567	11.0552	125.274	191.057	-0.370574	16350.4	2.60376e+07	-0.174208	1.81749e+06	1.68932e-05	947.128	65389.4	0.0810302		2250	0.09	0.08	0.07	0.06	0.04	0.03
	82.9	1.7	42.3	0.4145	0	14.0731	2.49938	8.29263e-06	0.000916502	253.791	180937	2.58601e+07	19.672	288146	107209	288146	97.4303	11.0163	11.0148	126.391	191.016	-0.388674	16081.7	2.58601e+07	-0.085614	1.84921e+06	1.78302e-05	953.438	66342.9	0.0829022		3000	0.09	0.08	0.07	0.06	0.04	0.03
	84.5	1.6	43.05	0.4225	0	14.5858	2.57961	8.59479e-06	0.000948619	254.765	181631	2.57037e+07	19.6043	287154	105523	287154	95.8982	10.9784	10.9768	127.442	190.978	-0.405723	15828.8	2.57037e+07	0.158359	1.88096e+06	1.88028e-05	850.937	67193.8	0.0847035		3750	0.09	0.08	0.07	0.06	0.04	0.03
	86.2	1.7	43.95	0.431	0	15.1493	2.66831	8.92678e-06	0.000983972	255.804	182372	2.55488e+07	19.5326	286103	103731	286103	94.27	10.9382	10.9365	128.559	190.938	-0.423865	15560.1	2.55488e+07	0.0917699	1.91681e+06	1.99437e-05	852.399	68046.2	0.0866604		4500	0.09	0.08	0.07	0.06	0.04	0.03
	87.8	1.6	44.7	0.439	0	15.6973	2.75522	9.24971e-06	0.00101843	256.786	183072	2.54134e+07	19.4652	285117	102045	285117	92.7375	10.9005	10.8987	129.61	190.901	-0.440982	15307.1	2.54134e+07	-0.0968914	1.95265e+06	2.11303e-05	757.207	68803.4	0.0885434		5250	0.09	0.08	0.07	0.06	0.04	0.03
	89.5	1.7	45.6	0.4475	0	16.2987	2.8514	9.60409e-06	0.00105635	257.834	183819	2.52805e+07	19.3939	284072	100252	284072	91.1089	10.8606	10.8587	130.727	190.861	-0.45923	15038.3	2.52805e+07	0.0252562	1.99307e+06	2.2525e-05	754.718	69558.1	0.090589		6000	0.09	0.08	0.07	0.06	0.04	0.03
	91.1	1.6	46.35	0.4555	0	16.8829	2.94572	9.94837e-06	0.00109328	258.825	184526	2.51658e+07	19.3269	283091	98565.4	283091	89.576	10.8231	10.8212	131.779	190.823	-0.476479	14785.3	2.51658e+07	-0.386717	2.03341e+06	2.39784e-05	667.266	70225.4	0.0925573		6750	0.09	0.08	0.07	0.06	0.04	0.03
	92.8	1.7	47.25	0.464	0	17.5233	3.05018	1.03257e-05	0.0011339	259.882	185279	2.50546e+07	19.256	282052	96772.8	282052	87.947	10.7834	10.7814	132.896	190.783	-0.494905	14516.4	2.50546e+07	0.475007	2.07886e+06	2.56904e-05	661.727	70887.1	0.0946956		7500	0.09	0.08	0.07	0.06	0.04	0.03
	94.4	1.6	48	0.472	0	18.1447	3.1527	1.06918e-05	0.00117344	260.881	185992	2.496e+07	19.1894	281077	95085.4	281077	86.4137	10.7461	10.744	133.948	190.746	-0.51236	14263.3	2.496e+07	-0.102354	2.12417e+06	2.74781e-05	582.281	71469.4	0.0967533		8250	0.09	0.08	0.07	0.06	0.04	0.03
	96.1	1.7	48.9	0.4805	0	18.8249	3.26632	1.10927e-05	0.00121689	261.947	186752	2.48701e+07	19.1189	280044	93292.3	280044	84.7843	10.7066	10.7044	135.065	190.707	-0.531048	13994.4	2.48701e+07	-0.260507	2.17514e+06	2.95882e-05	574.553	72043.9	0.0989885		9000	0.09	0.08	0.07	0.06	0.04	0.03
	97.7	1.6	49.65	0.4885	0	19.484	3.37789	1.14811e-05	0.00125917	262.955	187470	2.47952e+07	19.0527	279075	91604.5	279075	83.2506	10.6695	10.6673	136.116	190.67	-0.548792	13741.2	2.47952e+07	-0.0646815	2.22591e+06	3.17964e-05	503.202	72547.1	0.101139		9750	0.09	0.08	0.07	0.06	0.04	0.03
	99.4	1.7	50.55	0.497	0	20.2047	3.5016	1.19057e-05	0.0013056	264.03	188237	2.4726e+07	18.9826	278048	89811	278048	81.6208	10.6303	10.628	137.234	190.63	-0.567836	13472.2	2.4726e+07	-0.255128	2.28294e+06	3.4408e-05	494.072	73041.2	0.103476		10500	0.09	0.08	0.07	0.06	0.04	0.03
	101.1	1.7	51.4	0.5055	0	20.9465	3.6309	1.23428e-05	0.00135362	265.11	189007	2.46671e+07	18.9127	277024	88017.3	277024	79.9908	10.5911	10.5887	138.351	190.591	-0.587104	13203.2	2.46671e+07	-0.0362657	2.34332e+06	3.73274e-05	455.429	73496.6	0.105866		11250	0.09	0.08	0.07	0.06	0.04	0.03
	102.7	1.6	52.15	0.5135	0	21.664	3.75794	1.27656e-05	0.0014003	266.13	189734	2.46211e+07	18.8471	276063	86328.8	276063	78.4565	10.5544	10.5519	139.403	190.554	-0.60547	12949.9	2.46211e+07	-0.0965677	2.40333e+06	4.03918e-05	396.12	73892.8	0.108167		12000	0.09	0.08	0.07	0.06	0.04	0.03
	104.3	1.6	52.95	0.5215	0	22.4003	3.89041	1.31995e-05	0.00144845	267.155	190465	2.45842e+07	18.7817	275105	84640.2	275105	76.9221	10.5178	10.5152	140.455	190.518	-0.624088	12696.6	2.45842e+07	-0.116614	2.46657e+06	4.38015e-05	365.284	74258.1	0.110517		12750	0.09	0.08	0.07	0.06	0.04	0.03
	106.2	1.9	54.05	0.531	0	23.2993	4.05511	1.37292e-05	0.00150759	268.378	191337	2.45518e+07	18.7043	273971	82634.6	273971	75.0996	10.4744	10.4718	141.704	190.474	-0.646565	12395.8	2.45518e+07	-0.319225	2.54606e+06	4.83577e-05	392.905	74651	0.113375		13500	0.09	0.08	0.07	0.06	0.04	0.03
	107.6	1.4	54.5	0.538	0	23.9787	4.18183	1.41296e-05	0.00155255	269.283	191982	2.45358e+07	18.6474	273138	81156.7	273138	73.7566	10.4426	10.4399	142.624	190.443	-0.66341	12174.2	2.45358e+07	0.124257	2.6078e+06	5.21115e-05	268.655	74919.6	0.115527		14250	0.09	0.08	0.07	0.06	0.04	0.03
	109.3	1.7	55.5	0.5465	0	24.8233	4.34212	1.46273e-05	0.00160877	270.385	192768	2.45253e+07	18.5786	272130	79361.8	272130	72.1256	10.404	10.4012	143.742	190.404	-0.684222	11904.9	2.45253e+07	0.214051	2.68656e+06	5.71803e-05	297.305	75216.9	0.118196		15000	0.09	0.08	0.07	0.06	0.04	0.03
	110.9	1.6	56.25	0.5545	0	25.6377	4.49966	1.51071e-05	0.00166333	271.428	193511	2.45242e+07	18.514	271183	77672.2	271183	70.5903	10.3678	10.365	144.794	190.368	-0.704204	11651.5	2.45242e+07	0.367497	2.76461e+06	6.25249e-05	255.898	75472.8	0.120764		15750	0.09	0.08	0.07	0.06	0.04	0.03
	112.6	1.7	57.15	0.563	0	26.5236	4.67448	1.56292e-05	0.00172308	272.54	194304	2.45323e+07	18.4455	270181	75876.9	270181	68.9589	10.3295	10.3266	145.911	190.329	-0.725897	11382.3	2.45323e+07	-0.111999	2.85189e+06	6.88926e-05	246.761	75719.6	0.123554		16500	0.09	0.08	0.07	0.06	0.04	0.03
	114.2	1.6	57.9	0.571	0	27.3769	4.8463	1.6132e-05	0.00178104	273.591	195053	2.45486e+07	18.3813	269240	74186.9	269240	67.4232	10.2935	10.2905	146.963	190.294	-0.746791	11128.8	2.45486e+07	0.188125	2.93831e+06	7.56171e-05	211.592	75931.2	0.126239		17250	0.1	0.08	0.07	0.06	0.04	0.03
	115.9	1.7	58.8	0.5795	0	28.3039	5.03694	1.66782e-05	0.00184448	274.712	195852	2.45748e+07	18.3133	268244	72391.1	268244	65.7914	10.2554	10.2523	148.081	190.255	-0.769547	10859.4	2.45748e+07	-0.15107	3.03483e+06	8.36406e-05	203.251	76134.4	0.129155		18000	0.1	0.08	0.07	0.06	0.04	0.03
	117.5	1.6	59.55	0.5875	0	29.1956	5.22429	1.72037e-05	0.00190596	275.772	196608	2.4608e+07	18.2494	267309	70700.7	267309	64.2553	10.2197	10.2165	149.133	190.22	-0.791539	10605.9	2.4608e+07	0.215225	3.13029e+06	9.21254e-05	173.676	76308.1	0.131962		18750	0.1	0.09	0.07	0.06	0.04	0.03
	119.2	1.7	60.45	0.596	0	30.1631	5.43212	1.77738e-05	0.00197322	276.903	197414	2.4652e+07	18.1818	266319	68904.4	266319	62.6231	10.1818	10.1785	150.251	190.182	-0.815573	10336.5	2.4652e+07	-0.122752	3.23679e+06	0.000102262	166.239	76474.3	0.13501		19500	0.11	0.09	0.07	0.06	0.04	0.03
	120.8	1.6	61.2	0.604	0	31.0926	5.63632	1.83215e-05	0.00203836	277.971	198176	2.47018e+07	18.1184	265390	67213.6	265390	61.0867	10.1463	10.1429	151.303	190.146	-0.838881	10082.9	2.47018e+07	0.452019	3.342e+06	0.000112994	141.6	76615.9	0.137944		20250	0.12	0.09	0.07	0.06	0.04	0.03
	122.5	1.7	62.1	0.6125	0	32.0999	5.8628	1.8915e-05	0.00210956	279.111	198989	2.47633e+07	18.0513	264406	65416.9	264406	59.454	10.1087	10.1052	152.421	190.109	-0.864446	9813.39	2.47633e+07	-0.402911	3.45926e+06	0.00012583	135.103	76751	0.141131		21000	0.13	0.09	0.07	0.06	0.04	0.03
	124.1	1.6	62.85	0.6205	0	33.0662	6.08525	1.94844e-05	0.00217849	280.189	199757	2.48294e+07	17.9882	263483	63725.6	263483	57.9172	10.0734	10.0698	153.474	190.073	-0.889331	9559.73	2.48294e+07	0.310147	3.57497e+06	0.000139433	114.75	76865.8	0.144197		21750	0.14	0.09	0.07	0.06	0.04	0.03
	125.8	1.7	63.75	0.629	0	34.112	6.33189	2.01007e-05	0.00225377	281.338	200577	2.49083e+07	17.9215	262505	61928.4	262505	56.2841	10.036	10.0323	154.592	190.036	-0.916731	9290.17	2.49083e+07	-0.357063	3.7038e+06	0.000155716	109.173	76975	0.147529		22500	0.14	0.1	0.07	0.06	0.04	0.03
																																23250	0.14	0.1	0.07	0.06	0.04	0.03
																																24000	0.15	0.11	0.07	0.06	0.04	0.03
																																24750	0.15	0.11	0.07	0.06	0.04	0.03
																																25500	0.15	0.11	0.075	0.06	0.04	0.03
																																26250	0.16	0.11	0.075	0.06	0.04	0.03
																																27000	0.16	0.12	0.08	0.06	0.04	0.03
																																27750	0.16	0.12	0.08	0.07	0.04	0.03
																																28500	0.165	0.12	0.08	0.07	0.04	0.03
																																29250	0.17	0.12	0.09	0.075	0.045	0.03
																																30000	0.17	0.13	0.09	0.08	0.045	0.03
																																30750	0.17	0.13	0.09	0.08	0.045	0.03
																																31500	0.18	0.13	0.095	0.08	0.05	0.03
																																32250	0.18	0.135	0.1	0.09	0.05	0.03
																																33000	0.18	0.14	0.1	0.09	0.06	0.03
																																33750	0.18	0.15	0.1	0.09	0.06	0.04
																																34500	0.18	0.15	0.11	0.09	0.06	0.04
																																35250	0.18	0.15	0.11	0.1	0.06	0.04
																																36000	0.18	0.15	0.11	0.1	0.07	0.04
																																36750	0.18	0.15	0.11	0.1	0.08	0.04
																																37500	0.18	0.15	0.12	0.105	0.08	0.05
																																38250	0.18	0.155	0.12	0.11	0.08	0.05
																																39000	0.18	0.16	0.12	0.11	0.08	0.055
																																39750	0.18	0.16	0.13	0.11	0.08	0.06
																																40500	0.18	0.16	0.13	0.12	0.08	0.06
																																41250	0.18	0.16	0.13	0.12	0.085	0.07
																																42000	0.18	0.17	0.13	0.13	0.09	0.07
																																42750	0.18	0.17	0.14	0.13	0.1	0.07
																																43500	0.18	0.17	0.14	0.13	0.1	0.07
																																44250	0.18	0.17	0.15	0.13	0.1	0.07
																																45000	0.18	0.17	0.16	0.13	0.1	0.07
																																45750	0.18	0.17	0.16	0.14	0.1	0.08
																																46500	0.18	0.17	0.16	0.14	0.1	0.09
																																47250	0.18	0.17	0.16	0.14	0.11	0.095
																																48000	0.18	0.17	0.16	0.14	0.11	0.1
																																48750	0.18	0.17	0.16	0.14	0.11	0.1
																																49500	0.18	0.17	0.16	0.14	0.11	0.1
																																50250	0.18	0.17	0.16	0.14	0.12	0.1
																																51000	0.18	0.17	0.16	0.14	0.12	0.1
																																51750	0.18	0.17	0.16	0.14	0.12	0.105
																																52500	0.18	0.17	0.16	0.14	0.12	0.11
																																53250	0.18	0.17	0.16	0.14	0.12	0.11
																																54000	0.18	0.17	0.16	0.14	0.12	0.11
																																54750	0.18	0.17	0.16	0.14	0.12	0.11
																																55500	0.18	0.17	0.16	0.14	0.12	0.11
																																56250	0.18	0.17	0.16	0.14	0.12	0.11
																																57000	0.18	0.17	0.16	0.14	0.12	0.11
																																57750	0.18	0.17	0.16	0.14	0.12	0.11
																																58500	0.18	0.17	0.16	0.14	0.12	0.11
																																59250	0.19	0.17	0.16	0.14	0.12	0.11
																																60000	0.2	0.17	0.16	0.14	0.12	0.11
																																60750		0.17	0.16	0.14	0.12	0.11
																																61500		0.17	0.16	0.14	0.12	0.11
																																62250		0.17	0.16	0.14	0.12	0.11
																																63000		0.18	0.16	0.14	0.12	0.11
																																63750		0.19	0.16	0.14	0.12	0.11
																																64500		0.2	0.16	0.14	0.12	0.11
																																65250			0.16	0.14	0.12	0.11
																																66000			0.16	0.14	0.12	0.11
																																66750			0.16	0.14	0.12	0.11
																																67500				0.14	0.12	0.11
																																68250				0.14	0.12	0.11
																																69000					0.12	0.11
																																69750					0.12	0.11
																																70500					0.12	0.11
																																71250					0.12	0.11
																																72000						0.11
																																72750						0.11
																																73500						0.11
																																74250						0.11
																																75000						0.11

## Sheet: Callister
	Data :
	h =	200	mm	p =	0.647294
	b =	600	mm	A =	7.71e-25
	d tul =	12.3	mm	m =	3.12
	As =	712.937	mm2	D fs =	238.704	N/mm2
	ds =	25	mm	fy =	448.85	N/mm2
	g =	7.01163
	KIC =	48.6194	N/mm3/2
	r =	0.00594114
	Crack growth (CALLISTER)
	a	Da	a ave	x=a/h	T+Fs-C	YM(x)	YF(x)	α	β	fs	Fs	MF	x	C	T	T+Fs	lp		d1	d2	d3	T1	T2	Meq	Meq - MF	D KIC	da/dN	D N	N = N+DN	w
	(mm)	(mm)	(mm)					(mm-5/2)	(mm-3/2)	(N/mm2)	(N)	(Nmm)	(mm)	(N)	(N)	(N)	(mm)	(mm)	(mm)	(mm)	(mm)	(N)	(N)	(Nmm)		(N m -3/2)	(m cycle -1)	cycles	cycles	(mm)
	17.4																												0	0.0343867
	20.2	2.8	11.5	0.101	0	3.57564	0.669077	2.10696e-06	0.000236874	218.735	155944	4.06075e+07	22.4661	329073	173129	329073	157.332	12.581	12.5826	85.2272	192.581	0.379753	25968.9	4.06075e+07	0.115568	111912	2.82261e-07	9919.91	9919.91	0.0357049
	22.1	1.9	12	0.1105	0	3.74715	0.707758	2.20803e-06	0.000249012	219.712	156641	3.96847e+07	22.3776	327776	171135	327776	155.52	12.5315	12.5328	86.4736	192.531	0.342428	25670	3.96847e+07	0.0722859	123824	3.86998e-07	4909.58	14829.5	0.036628
	26.4	4.3	15.35	0.132	0	4.1343	0.795505	2.43616e-06	0.000276463	221.942	158230	3.79139e+07	22.1781	324854	166623	324854	151.42	12.4197	12.4208	89.2948	192.42	0.269376	24993.2	3.79139e+07	0.308221	152114	7.35401e-07	5847.15	20676.6	0.0388064
	28.9	2.5	15.7	0.1445	0	4.36373	0.847158	2.57135e-06	0.00029269	223.25	159163	3.70252e+07	22.0626	323163	163999	323163	149.036	12.3551	12.356	90.9351	192.355	0.231886	24599.7	3.70252e+07	0.224291	169488	1.03054e-06	2425.9	23102.5	0.0401319
	29.4	0.5	14.95	0.147	0	4.41032	0.857576	2.59881e-06	0.000295977	223.513	159351	3.68567e+07	22.0396	322825	163474	322825	148.559	12.3422	12.3431	91.2632	192.342	0.224706	24520.9	3.68567e+07	0.304414	173050	1.09964e-06	454.696	23557.2	0.0404024
	30.2	0.8	15.5	0.151	0	4.48546	0.874313	2.64308e-06	0.00030127	223.934	159651	3.65927e+07	22.0028	322286	162635	322286	147.796	12.3216	12.3224	91.7882	192.322	0.213407	24395	3.65927e+07	0.159881	178811	1.21795e-06	656.842	24214.1	0.040839						Jumlah siklus	w r1	w r2	w r3	w r4	w r5	w r6
	31.3	1.1	16.2	0.1565	0	4.5901	0.897479	2.70474e-06	0.000308625	224.515	160065	3.62398e+07	21.9522	321545	161480	321545	146.747	12.2932	12.294	92.51	192.293	0.198214	24221.8	3.62398e+07	0.27578	186862	1.39734e-06	787.211	25001.3	0.041447						(kali)	(mm)	(mm)	(mm)	kor (mm)	(mm)	(mm)
	33.4	2.1	17.75	0.167	0	4.79479	0.942247	2.82536e-06	0.000322947	225.628	160859	3.55948e+07	21.8559	320134	159275	320134	144.743	12.2393	12.24	93.888	192.239	0.170149	23891.1	3.55948e+07	0.00108553	202657	1.79993e-06	1166.71	26168	0.042633						0	0.09	0.08	0.07	0.034	0.04	0.03
	35.1	1.7	18.4	0.1755	0	4.96595	0.979072	2.92622e-06	0.000334851	226.534	161505	3.50963e+07	21.7781	318995	157490	318995	143.121	12.1957	12.1963	95.0036	192.196	0.148172	23623.4	3.50963e+07	0.186977	215870	2.19198e-06	775.553	26943.6	0.0436179						750	0.09	0.08	0.07	0.034	0.04	0.03
	36.7	1.6	19.15	0.1835	0	5.13216	1.01426	3.02415e-06	0.000346343	227.39	162115	3.46434e+07	21.7051	317925	155810	317925	141.594	12.1548	12.1554	96.0537	192.155	0.127977	23371.3	3.46434e+07	0.0151523	228669	2.62352e-06	609.867	27553.4	0.0445657						1500	0.09	0.08	0.07	0.034	0.04	0.03
	38.3	1.6	19.95	0.1915	0	5.30385	1.05001	3.12532e-06	0.000358144	228.251	162728	3.42044e+07	21.6322	316858	154129	316858	140.067	12.114	12.1145	97.1037	192.114	0.108173	23119.3	3.42044e+07	0.0122724	241835	3.12417e-06	512.137	28065.6	0.0455341						2250	0.09	0.08	0.07	0.034	0.04	0.03
	40.1	1.8	20.95	0.2005	0	5.50419	1.09096	3.24338e-06	0.000371824	229.223	163422	3.37252e+07	21.5505	315660	152239	315660	138.349	12.0683	12.0686	98.2851	192.068	0.0862798	22835.7	3.37252e+07	0.00658739	257101	3.78165e-06	475.982	28541.5	0.0466486						3000	0.09	0.08	0.07	0.034	0.04	0.03
	41.6	1.5	21.55	0.208	0	5.67745	1.12571	3.34547e-06	0.000383576	230.037	164002	3.33366e+07	21.4825	314665	150663	314665	136.917	12.0302	12.0305	99.2696	192.03	0.0682956	22599.3	3.33366e+07	0.331289	270207	4.4162e-06	339.659	28881.2	0.0475982						3750	0.09	0.08	0.07	0.034	0.04	0.03
	43.3	1.7	22.5	0.2165	0	5.88127	1.16583	3.46557e-06	0.000397312	230.963	164662	3.29071e+07	21.4056	313539	148877	313539	135.294	11.9872	11.9874	100.385	191.987	0.0481522	22331.5	3.29071e+07	0.247139	285498	5.24371e-06	324.198	29205.4	0.0486979						4500	0.09	0.08	0.07	0.034	0.04	0.03
	44.9	1.6	23.25	0.2245	0	6.08082	1.20436	3.58316e-06	0.000410672	231.839	165287	3.25127e+07	21.3335	312482	147195	312482	133.766	11.9468	11.9469	101.436	191.947	0.0293905	22079.3	3.25127e+07	0.00994822	300333	6.14154e-06	260.521	29465.9	0.049756						5250	0.09	0.08	0.07	0.034	0.04	0.03
	46.6	1.7	24.15	0.233	0	6.30156	1.24616	3.71323e-06	0.000425354	232.774	165953	3.21037e+07	21.257	311362	145409	311362	132.143	11.9039	11.904	102.552	191.904	0.00963453	21811.3	3.21037e+07	0.487808	316586	7.23917e-06	234.834	29700.8	0.0509055						6000	0.09	0.08	0.07	0.034	0.04	0.03
	48.2	1.6	24.9	0.241	0	6.518	1.28637	3.84077e-06	0.000439658	233.658	166584	3.17278e+07	21.1852	310311	143727	310311	130.615	11.8637	11.8637	103.602	191.864	-0.00881368	21559.1	3.17278e+07	0.366166	332364	8.42542e-06	189.902	29890.7	0.0520116						6750	0.09	0.08	0.07	0.034	0.04	0.03
	49.9	1.7	25.8	0.2495	0	6.7577	1.33007	3.98201e-06	0.000455401	234.601	167256	3.13379e+07	21.1092	309196	141940	309196	128.991	11.8211	11.821	104.718	191.821	-0.0282788	21291.1	3.13379e+07	0.104575	349663	9.87062e-06	172.228	30062.9	0.0532132						7500	0.09	0.08	0.07	0.034	0.04	0.03
	51.5	1.6	26.55	0.2575	0	6.9929	1.37218	4.12061e-06	0.000470759	235.493	167892	3.09799e+07	21.0377	308150	140258	308150	127.463	11.7811	11.7809	105.768	191.781	-0.046484	21038.8	3.09799e+07	0.233263	366471	1.14278e-05	140.01	30202.9	0.0543695						8250	0.09	0.08	0.07	0.034	0.04	0.03
	53.2	1.7	27.45	0.266	0	7.2535	1.41803	4.27417e-06	0.000487679	236.445	168570	3.06089e+07	20.962	307041	138471	307041	125.838	11.7387	11.7385	106.884	191.739	-0.0657157	20770.7	3.06089e+07	0.0171043	384915	1.33197e-05	127.63	30330.5	0.0556255						9000	0.09	0.08	0.07	0.034	0.04	0.03
	54.8	1.6	28.2	0.274	0	7.50927	1.46228	4.42488e-06	0.000504197	237.345	169212	3.02687e+07	20.891	306000	136789	306000	124.31	11.6989	11.6986	107.935	191.699	-0.0837189	20518.4	3.02687e+07	0.246891	402851	1.53535e-05	104.211	30434.7	0.0568342						9750	0.09	0.08	0.07	0.034	0.04	0.03
	56.5	1.7	29.1	0.2825	0	7.79267	1.51053	4.59187e-06	0.000522409	238.305	169896	2.99169e+07	20.8156	304897	135001	304897	122.685	11.6568	11.6563	109.051	191.657	-0.10275	20250.2	2.99169e+07	0.300032	422551	1.78197e-05	95.4001	30530.1	0.0581472						10500	0.09	0.08	0.07	0.034	0.04	0.03
	58.1	1.6	29.85	0.2905	0	8.07077	1.55719	4.75575e-06	0.000540198	239.213	170544	2.95951e+07	20.7449	303862	133318	303862	121.156	11.6172	11.6167	110.102	191.617	-0.120575	19997.8	2.95951e+07	0.245855	441728	2.04663e-05	78.1771	30608.3	0.0594106						11250	0.09	0.08	0.07	0.034	0.04	0.03
	59.8	1.7	30.75	0.299	0	8.37879	1.60817	4.93725e-06	0.000559818	240.182	171234	2.92631e+07	20.67	302764	131530	302764	119.531	11.5752	11.5746	111.218	191.575	-0.139425	19729.6	2.92631e+07	0.125751	462814	2.36714e-05	71.8168	30680.1	0.0607832						12000	0.09	0.08	0.07	0.034	0.04	0.03
	61.4	1.6	31.5	0.307	0	8.68091	1.65754	5.11528e-06	0.000578988	241.097	171887	2.89603e+07	20.5997	301734	129846	301734	118.001	11.5358	11.5352	112.269	191.536	-0.157085	19477.1	2.89603e+07	0.399608	483361	2.71071e-05	59.0251	30739.2	0.0621039						12750	0.09	0.08	0.07	0.034	0.04	0.03
	63.1	1.7	32.4	0.3155	0	9.01534	1.71156	5.31234e-06	0.000600135	242.075	172584	2.8649e+07	20.5251	300642	128058	300642	116.376	11.4941	11.4934	113.385	191.494	-0.175766	19208.8	2.8649e+07	0.0645117	505979	3.12643e-05	54.3752	30793.5	0.0635387						13500	0.09	0.08	0.07	0.034	0.04	0.03
	64.7	1.6	33.15	0.3235	0	9.34313	1.76398	5.50549e-06	0.000620799	242.999	173243	2.83659e+07	20.4552	299617	126374	299617	114.846	11.4549	11.4541	114.436	191.455	-0.193273	18956.3	2.83659e+07	0.249966	528045	3.57181e-05	44.7952	30838.3	0.0649193						14250	0.09	0.08	0.07	0.034	0.04	0.03
	66.4	1.7	34.05	0.332	0	9.70569	1.82144	5.71913e-06	0.000643594	243.985	173946	2.80759e+07	20.381	298531	124585	298531	113.22	11.4134	11.4125	115.552	191.413	-0.211797	18688	2.80759e+07	-0.0998335	552362	4.1105e-05	41.3575	30879.7	0.0664191						15000	0.09	0.08	0.07	0.034	0.04	0.03
	68.2	1.8	35	0.341	0	10.1061	1.88439	5.95506e-06	0.000668707	245.034	174694	2.77812e+07	20.3027	297384	122691	297384	111.499	11.3695	11.3686	116.734	191.37	-0.231329	18403.8	2.77812e+07	0.274896	579146	4.76491e-05	37.7762	30917.5	0.0680448						15750	0.09	0.08	0.07	0.034	0.04	0.03
	69.7	1.5	35.6	0.3485	0	10.4531	1.93861	6.15953e-06	0.000690432	245.912	175320	2.75453e+07	20.2377	296431	121112	296431	110.064	11.3331	11.3321	117.72	191.333	-0.247546	18167	2.75453e+07	0.3728	602324	5.38551e-05	27.8525	30945.3	0.06943						16500	0.09	0.08	0.07	0.034	0.04	0.03
	71.3	1.6	36.45	0.3565	0	10.8369	1.9983	6.38571e-06	0.000714429	246.853	175990	2.73035e+07	20.1685	295417	119427	295417	108.533	11.2943	11.2933	118.77	191.294	-0.264787	17914.3	2.73035e+07	0.401248	627956	6.13331e-05	26.087	30971.4	0.0709387						17250	0.1	0.08	0.07	0.034	0.04	0.03
	73	1.7	37.35	0.365	0	11.2606	2.06394	6.63538e-06	0.000740891	247.856	176706	2.70579e+07	20.0951	294343	117637	294343	106.907	11.2533	11.2521	119.887	191.253	-0.283049	17645.9	2.70579e+07	-0.451052	656272	7.03814e-05	24.1541	30995.6	0.0725775						18000	0.1	0.08	0.07	0.034	0.04	0.03
	74.6	1.6	38.1	0.373	0	11.6747	2.12795	6.87937e-06	0.000766734	248.805	177382	2.68374e+07	20.0263	293335	115952	293335	105.376	11.2147	11.2135	120.938	191.215	-0.300189	17393.1	2.68374e+07	-0.320669	683998	8.00805e-05	19.9799	31015.5	0.0741545						18750	0.1	0.09	0.07	0.034	0.04	0.03
	76.3	1.7	39	0.3815	0	12.1313	2.19844	7.14842e-06	0.00079522	249.817	178104	2.66145e+07	19.9533	292266	114162	292266	103.749	11.1738	11.1726	122.055	191.174	-0.318358	17124.6	2.66145e+07	-0.215951	714664	9.18237e-05	18.5137	31034.1	0.0758677						19500	0.11	0.09	0.07	0.034	0.04	0.03
	77.9	1.6	39.75	0.3895	0	12.577	2.26727	7.41106e-06	0.00082303	250.774	178786	2.64154e+07	19.8848	291263	112477	291263	102.217	11.1355	11.1341	123.106	191.136	-0.335427	16871.8	2.64154e+07	-0.0765665	744727	0.000104421	15.3226	31049.4	0.0775162						20250	0.12	0.09	0.07	0.034	0.04	0.03
	79.6	1.7	40.65	0.398	0	13.0679	2.34319	7.70032e-06	0.000853672	251.795	179514	2.62152e+07	19.8123	290200	110686	290200	100.59	11.0949	11.0934	124.223	191.095	-0.353539	16603.2	2.62152e+07	0.116625	778016	0.000119685	14.2039	31063.6	0.079307						21000	0.13	0.09	0.07	0.034	0.04	0.03
	81.2	1.6	41.4	0.406	0	13.5465	2.41741	7.98236e-06	0.000883572	252.761	180203	2.60376e+07	19.7442	289203	109000	289203	99.0581	11.0567	11.0552	125.274	191.057	-0.370574	16350.4	2.60376e+07	-0.174208	810687	0.000136075	11.7582	31075.3	0.0810302						21750	0.14	0.09	0.07	0.034	0.04	0.03
	82.9	1.7	42.3	0.4145	0	14.0731	2.49938	8.29263e-06	0.000916502	253.791	180937	2.58601e+07	19.672	288146	107209	288146	97.4303	11.0163	11.0148	126.391	191.016	-0.388674	16081.7	2.58601e+07	-0.085614	846903	0.000155954	10.9006	31086.2	0.0829022						22500	0.14	0.1	0.07	0.034	0.04	0.03
	84.5	1.6	43.05	0.4225	0	14.5858	2.57961	8.59479e-06	0.000948619	254.765	181631	2.57037e+07	19.6043	287154	105523	287154	95.8982	10.9784	10.9768	127.442	190.978	-0.405723	15828.8	2.57037e+07	0.158359	882483	0.000177321	9.02319	31095.3	0.0847035						23250	0.14	0.1	0.07	0.034	0.04	0.03
	86.2	1.7	43.95	0.431	0	15.1493	2.66831	8.92678e-06	0.000983972	255.804	182372	2.55488e+07	19.5326	286103	103731	286103	94.27	10.9382	10.9365	128.559	190.938	-0.423865	15560.1	2.55488e+07	0.0917699	921964	0.000203266	8.36344	31103.6	0.0866604						24000	0.15	0.11	0.07	0.034	0.04	0.03
	87.8	1.6	44.7	0.439	0	15.6973	2.75522	9.24971e-06	0.00101843	256.786	183072	2.54134e+07	19.4652	285117	102045	285117	92.7375	10.9005	10.8987	129.61	190.901	-0.440982	15307.1	2.54134e+07	-0.0968914	960788	0.000231182	6.92095	31110.5	0.0885434						24750	0.15	0.11	0.07	0.034	0.04	0.03
	89.5	1.7	45.6	0.4475	0	16.2987	2.8514	9.60409e-06	0.00105635	257.834	183819	2.52805e+07	19.3939	284072	100252	284072	91.1089	10.8606	10.8587	130.727	190.861	-0.45923	15038.3	2.52805e+07	0.0252562	1.00391e+06	0.000265119	6.41222	31117	0.090589						25500	0.15	0.11	0.075	0.034	0.04	0.03
	91.1	1.6	46.35	0.4555	0	16.8829	2.94572	9.94837e-06	0.00109328	258.825	184526	2.51658e+07	19.3269	283091	98565.4	283091	89.576	10.8231	10.8212	131.779	190.823	-0.476479	14785.3	2.51658e+07	-0.386717	1.04634e+06	0.000301677	5.30369	31122.3	0.0925573						26250	0.16	0.11	0.075	0.034	0.04	0.03
	92.8	1.7	47.25	0.464	0	17.5233	3.05018	1.03257e-05	0.0011339	259.882	185279	2.50546e+07	19.256	282052	96772.8	282052	87.947	10.7834	10.7814	132.896	190.783	-0.494905	14516.4	2.50546e+07	0.475007	1.09351e+06	0.000346169	4.9109	31127.2	0.0946956						27000	0.16	0.12	0.08	0.034	0.04	0.03
	94.4	1.6	48	0.472	0	18.1447	3.1527	1.06918e-05	0.00117344	260.881	185992	2.496e+07	19.1894	281077	95085.4	281077	86.4137	10.7461	10.744	133.948	190.746	-0.51236	14263.3	2.496e+07	-0.102354	1.13997e+06	0.000394152	4.05935	31131.2	0.0967533						27750	0.16	0.12	0.08	0.044	0.04	0.03
	96.1	1.7	48.9	0.4805	0	18.8249	3.26632	1.10927e-05	0.00121689	261.947	186752	2.48701e+07	19.1189	280044	93292.3	280044	84.7843	10.7066	10.7044	135.065	190.707	-0.531048	13994.4	2.48701e+07	-0.260507	1.19164e+06	0.000452615	3.75595	31135	0.0989885						28500	0.165	0.12	0.08	0.044	0.04	0.03
	97.7	1.6	49.65	0.4885	0	19.484	3.37789	1.14811e-05	0.00125917	262.955	187470	2.47952e+07	19.0527	279075	91604.5	279075	83.2506	10.6695	10.6673	136.116	190.67	-0.548792	13741.2	2.47952e+07	-0.0646815	1.24256e+06	0.000515735	3.10237	31138.1	0.101139						29250	0.17	0.12	0.09	0.049	0.045	0.03
	99.4	1.7	50.55	0.497	0	20.2047	3.5016	1.19057e-05	0.0013056	264.03	188237	2.4726e+07	18.9826	278048	89811	278048	81.6208	10.6303	10.628	137.234	190.63	-0.567836	13472.2	2.4726e+07	-0.255128	1.29923e+06	0.000592722	2.86812	31141	0.103476						30000	0.17	0.13	0.09	0.054	0.045	0.03
	101.1	1.7	51.4	0.5055	0	20.9465	3.6309	1.23428e-05	0.00135362	265.11	189007	2.46671e+07	18.9127	277024	88017.3	277024	79.9908	10.5911	10.5887	138.351	190.591	-0.587104	13203.2	2.46671e+07	-0.0362657	1.35867e+06	0.00068151	2.49446	31143.5	0.105866						30750	0.17	0.13	0.09	0.054	0.045	0.03
	102.7	1.6	52.15	0.5135	0	21.664	3.75794	1.27656e-05	0.0014003	266.13	189734	2.46211e+07	18.8471	276063	86328.8	276063	78.4565	10.5544	10.5519	139.403	190.554	-0.60547	12949.9	2.46211e+07	-0.0965677	1.41729e+06	0.000777515	2.05784	31145.5	0.108167						31500	0.18	0.13	0.095	0.054	0.05	0.03
	104.3	1.6	52.95	0.5215	0	22.4003	3.89041	1.31995e-05	0.00144845	267.155	190465	2.45842e+07	18.7817	275105	84640.2	275105	76.9221	10.5178	10.5152	140.455	190.518	-0.624088	12696.6	2.45842e+07	-0.116614	1.47864e+06	0.000887411	1.803	31147.3	0.110517						32250	0.18	0.135	0.1	0.064	0.05	0.03
	106.2	1.9	54.05	0.531	0	23.2993	4.05511	1.37292e-05	0.00150759	268.378	191337	2.45518e+07	18.7043	273971	82634.6	273971	75.0996	10.4744	10.4718	141.704	190.474	-0.646565	12395.8	2.45518e+07	-0.319225	1.55521e+06	0.00103881	1.82901	31149.1	0.113375						33000	0.18	0.14	0.1	0.064	0.06	0.03
	107.6	1.4	54.5	0.538	0	23.9787	4.18183	1.41296e-05	0.00155255	269.283	191982	2.45358e+07	18.6474	273138	81156.7	273138	73.7566	10.4426	10.4399	142.624	190.443	-0.66341	12174.2	2.45358e+07	0.124257	1.61435e+06	0.0011671	1.19956	31150.3	0.115527						33750	0.18	0.15	0.1	0.064	0.06	0.04
	109.3	1.7	55.5	0.5465	0	24.8233	4.34212	1.46273e-05	0.00160877	270.385	192768	2.45253e+07	18.5786	272130	79361.8	272130	72.1256	10.404	10.4012	143.742	190.404	-0.684222	11904.9	2.45253e+07	0.214051	1.68941e+06	0.00134491	1.26403	31151.6	0.118196						34500	0.18	0.15	0.11	0.064	0.06	0.04
	110.9	1.6	56.25	0.5545	0	25.6377	4.49966	1.51071e-05	0.00166333	271.428	193511	2.45242e+07	18.514	271183	77672.2	271183	70.5903	10.3678	10.365	144.794	190.368	-0.704204	11651.5	2.45242e+07	0.367497	1.76348e+06	0.00153756	1.04061	31152.6	0.120764						35250	0.18	0.15	0.11	0.074	0.06	0.04
	112.6	1.7	57.15	0.563	0	26.5236	4.67448	1.56292e-05	0.00172308	272.54	194304	2.45323e+07	18.4455	270181	75876.9	270181	68.9589	10.3295	10.3266	145.911	190.329	-0.725897	11382.3	2.45323e+07	-0.111999	1.84598e+06	0.00177331	0.958659	31153.6	0.123554						36000	0.18	0.15	0.11	0.074	0.07	0.04
	114.2	1.6	57.9	0.571	0	27.3769	4.8463	1.6132e-05	0.00178104	273.591	195053	2.45486e+07	18.3813	269240	74186.9	269240	67.4232	10.2935	10.2905	146.963	190.294	-0.746791	11128.8	2.45486e+07	0.188125	1.92738e+06	0.00202888	0.788612	31154.4	0.126239						36750	0.18	0.15	0.11	0.074	0.08	0.04
	115.9	1.7	58.8	0.5795	0	28.3039	5.03694	1.66782e-05	0.00184448	274.712	195852	2.45748e+07	18.3133	268244	72391.1	268244	65.7914	10.2554	10.2523	148.081	190.255	-0.769547	10859.4	2.45748e+07	-0.15107	2.01806e+06	0.00234179	0.725941	31155.1	0.129155						37500	0.18	0.15	0.12	0.079	0.08	0.05
	117.5	1.6	59.55	0.5875	0	29.1956	5.22429	1.72037e-05	0.00190596	275.772	196608	2.4608e+07	18.2494	267309	70700.7	267309	64.2553	10.2197	10.2165	149.133	190.22	-0.791539	10605.9	2.4608e+07	0.215225	2.10752e+06	0.00268115	0.596759	31155.7	0.131962						38250	0.18	0.155	0.12	0.084	0.08	0.05
	119.2	1.7	60.45	0.596	0	30.1631	5.43212	1.77738e-05	0.00197322	276.903	197414	2.4652e+07	18.1818	266319	68904.4	266319	62.6231	10.1818	10.1785	150.251	190.182	-0.815573	10336.5	2.4652e+07	-0.122752	2.20715e+06	0.0030968	0.548954	31156.3	0.13501						39000	0.18	0.16	0.12	0.084	0.08	0.055
	120.8	1.6	61.2	0.604	0	31.0926	5.63632	1.83215e-05	0.00203836	277.971	198176	2.47018e+07	18.1184	265390	67213.6	265390	61.0867	10.1463	10.1429	151.303	190.146	-0.838881	10082.9	2.47018e+07	0.452019	2.30544e+06	0.00354772	0.450994	31156.7	0.137944						39750	0.18	0.16	0.13	0.084	0.08	0.06
	122.5	1.7	62.1	0.6125	0	32.0999	5.8628	1.8915e-05	0.00210956	279.111	198989	2.47633e+07	18.0513	264406	65416.9	264406	59.454	10.1087	10.1052	152.421	190.109	-0.864446	9813.39	2.47633e+07	-0.402911	2.41489e+06	0.00410012	0.414622	31157.1	0.141131						40500	0.18	0.16	0.13	0.094	0.08	0.06
	124.1	1.6	62.85	0.6205	0	33.0662	6.08525	1.94844e-05	0.00217849	280.189	199757	2.48294e+07	17.9882	263483	63725.6	263483	57.9172	10.0734	10.0698	153.474	190.073	-0.889331	9559.73	2.48294e+07	0.310147	2.52284e+06	0.00469948	0.340463	31157.5	0.144197						41250	0.18	0.16	0.13	0.094	0.085	0.07
	125.8	1.7	63.75	0.629	0	34.112	6.33189	2.01007e-05	0.00225377	281.338	200577	2.49083e+07	17.9215	262505	61928.4	262505	56.2841	10.036	10.0323	154.592	190.036	-0.916731	9290.17	2.49083e+07	-0.357063	2.64301e+06	0.00543379	0.312857	31157.8	0.147529						42000	0.18	0.17	0.13	0.104	0.09	0.07
																																				42750	0.18	0.17	0.14	0.104	0.1	0.07
																																				43500	0.18	0.17	0.14	0.104	0.1	0.07
																																				44250	0.18	0.17	0.15	0.104	0.1	0.07
																																				45000	0.18	0.17	0.16	0.104	0.1	0.07
																																				45750	0.18	0.17	0.16	0.114	0.1	0.08
																																				46500	0.18	0.17	0.16	0.114	0.1	0.09
																																				47250	0.18	0.17	0.16	0.114	0.11	0.095
																																				48000	0.18	0.17	0.16	0.114	0.11	0.1
																																				48750	0.18	0.17	0.16	0.114	0.11	0.1
																																				49500	0.18	0.17	0.16	0.114	0.11	0.1
																																				50250	0.18	0.17	0.16	0.114	0.12	0.1
																																				51000	0.18	0.17	0.16	0.114	0.12	0.1
																																				51750	0.18	0.17	0.16	0.114	0.12	0.105
																																				52500	0.18	0.17	0.16	0.114	0.12	0.11
																																				53250	0.18	0.17	0.16	0.114	0.12	0.11
																																				54000	0.18	0.17	0.16	0.114	0.12	0.11
																																				54750	0.18	0.17	0.16	0.114	0.12	0.11
																																				55500	0.18	0.17	0.16	0.114	0.12	0.11
																																				56250	0.18	0.17	0.16	0.114	0.12	0.11
																																				57000	0.18	0.17	0.16	0.114	0.12	0.11
																																				57750	0.18	0.17	0.16	0.114	0.12	0.11
																																				58500	0.18	0.17	0.16	0.114	0.12	0.11
																																				59250	0.19	0.17	0.16	0.114	0.12	0.11
																																				60000	0.2	0.17	0.16	0.114	0.12	0.11
																																				60750		0.17	0.16	0.114	0.12	0.11
																																				61500		0.17	0.16	0.114	0.12	0.11
																																				62250		0.17	0.16	0.114	0.12	0.11
																																				63000		0.18	0.16	0.114	0.12	0.11
																																				63750		0.19	0.16	0.114	0.12	0.11
																																				64500		0.2	0.16	0.114	0.12	0.11
																																				65250			0.16	0.114	0.12	0.11
																																				66000			0.16	0.114	0.12	0.11
																																				66750			0.16	0.114	0.12	0.11
																																				67500				0.114	0.12	0.11
																																				68250				0.114	0.12	0.11
																																				69000					0.12	0.11
																																				69750					0.12	0.11
																																				70500					0.12	0.11
																																				71250					0.12	0.11
																																				72000						0.11
																																				72750						0.11
																																				73500						0.11
																																				74250						0.11
																																				75000						0.11

## Sheet: Tri linear
		r1 =0.003	r2 =0.004	r3 =0.005	r4 =0.0059	r5 =0.0082	r6 =0.0098
	Jumlah siklus	w r1	w r2	w r3	w r4	w r5	w r6
	(kali)	(mm)	(mm)	(mm)	(mm)	(mm)	(mm)
	0	0.09	0.08	0.07	0.06	0.04	0.03
	1500	0.09	0.08	0.07	0.06	0.04	0.03
	3000	0.09	0.08	0.07	0.06	0.04	0.03
	6000	0.09	0.08	0.07	0.06	0.04	0.03
	9000	0.09	0.08	0.07	0.06	0.04	0.03
	12000	0.09	0.08	0.07	0.06	0.04	0.03
	15000	0.09	0.08	0.07	0.06	0.04	0.03
	17250	0.1	0.08	0.07	0.06	0.04	0.03
	18000	0.1	0.08	0.07	0.06	0.04	0.03
	21000	0.13	0.09	0.07	0.06	0.04	0.03
	21750	0.14	0.09	0.07	0.06	0.04	0.03
	22500	0.14	0.1	0.07	0.06	0.04	0.03
	24000	0.15	0.11	0.07	0.06	0.04	0.03
	25500	0.15	0.11	0.075	0.06	0.04	0.03
	27000	0.16	0.12	0.08	0.06	0.04	0.03
	27750	0.16	0.12	0.08	0.07	0.04	0.03
	28500	0.165	0.12	0.08	0.07	0.04	0.03
	29250	0.17	0.12	0.09	0.075	0.045	0.03
	30000	0.17	0.13	0.09	0.08	0.045	0.03
	31500	0.18	0.13	0.095	0.08	0.05	0.03																					data
	33000	0.18	0.14	0.1	0.09	0.06	0.03																					fs	238.704	N/mm2
	33750	0.18	0.15	0.1	0.09	0.06	0.04																					fy	397.84	N/mm2
	36000	0.18	0.15	0.11	0.1	0.07	0.04																					fs/fy	0.6
	39000	0.18	0.16	0.12	0.11	0.08	0.055																					As	712.937	mm2	356.469	1176.4
	40500	0.18	0.16	0.13	0.12	0.08	0.06																					n	7.55
	42000	0.18	0.17	0.13	0.13	0.09	0.07																					r	0.0059		0.003	0.0098
	44250	0.18	0.17	0.15	0.13	0.1	0.07			r1 =0.003	r2 =0.004	r3 =0.005	r4 =0.0059	r5 =0.0082	r6 =0.0098	rata-rata		Prof. Agoes
	45000	0.18	0.17	0.16	0.13	0.1	0.07		w01	0.09	0.08	0.07	0.06	0.04	0.03	0.0616667		r	A	B	C	D	E	F	G	H		rumus Prof Agoes
	45750	0.18	0.17	0.16	0.14	0.1	0.08		w02	0.09	0.08	0.07	0.06	0.04	0.03	0.0616667		0.0023	1e-06	2.5	-9510	6900	6e-16	1.296	10.17	0.02		w0	0.0543626	mm		w4	N4
	46500	0.18	0.17	0.16	0.14	0.1	0.09		wf1	0.18	0.17	0.16	0.14	0.12	0.11	0.146667		0.0035	8e-07	2.86	-11380	8500	6e-16	1.296	9.96	0.4		N0	27927.4	kali		0.0543626	1
	48000	0.18	0.17	0.16	0.14	0.11	0.1		wf2	0.18	0.17	0.16	0.14	0.12	0.11	0.146667		0.0047	5e-07	3.22	-13251	10100	6e-16	1.296	9.74	0.77		w	0.0793428	mm		0.0543626	27927.4
	49500	0.18	0.17	0.16	0.14	0.11	0.1		w0 rumus	0.0305493	0.0407325	0.0509156	0.0610987	0.0771265	0.0925518	0.0588291		0.0059	3e-07	3.58	-15121	37000	1.3	1.5	0.96	1.12		wf	0.123947	mm		0.123947	47364.9
	50250	0.18	0.17	0.16	0.14	0.12	0.1		N01	1	1	1	1	1	1	1		0.007	2e-07	3.82	-15121	12700	6e-16	1.296	7.8	2.48		Nf	47364.9	kali		0.123947	70000
	51000	0.18	0.17	0.16	0.14	0.12	0.1		N02	15000	22500	25500	27750	29250	33750	25625		0.0088	1e-07	4.04	-15121	13700	6e-16	1.296	7.14	2.62
	51750	0.18	0.17	0.16	0.14	0.12	0.105		Nf1	31500	42000	45000	45750	50250	52500	44500
	52500	0.18	0.17	0.16	0.14	0.12	0.11		Nf2	72000	72000	72000	72000	72000	72000	72000
	54000	0.18	0.17	0.16	0.14	0.12	0.11
	57000	0.18	0.17	0.16	0.14	0.12	0.11
	58500	0.18	0.17	0.16	0.14	0.12	0.11
	62250		0.17	0.16	0.14	0.12	0.11
	66750			0.16	0.14	0.12	0.11			w exp	N exp
	68250				0.14	0.12	0.11			0.06	1
	71250					0.12	0.11			0.06	27750							Nawir
	72000						0.11			0.14	45750							r	S	T	U	V	W	X	Y	Z		rumus Nawir (0,0059)
										0.14	72000							0.003	1.52542e-07	1.82034	-5173	20550	1.08	1.37	0.72	1.36		w0	0.0626487	mm		w4	N4
																		0.004	2.0339e-07	2.42712	-8310	25616.7	1.15333	1.41333	0.8	1.28		N0	26999.6	kali		0.0626487	1
																		0.005	2.54237e-07	3.0339	-11447	30683.3	1.22667	1.45667	0.88	1.2		w	0.086799	mm		0.0626487	26999.6
																		0.0059	3e-07	3.58	-14584	35750	1.3	1.5	0.96	1.12		wf	0.142839	mm		0.142839	45791.3		luasan selisih
																		0.0082	4.16949e-07	4.97559	-20420	42603.5	1.52	2.2	1.05	1.005		Nf	45791.3	kali		0.142839	65000		Agoes	2194.48		0.102444
																		0.0098	4.98305e-07	5.94644	-26256	49457	1.74	2.9	1.14	0.89									Nawr	2444.95
		a	fs
		17.4	218.735																									rumus Nawir (0,0030)
		20.2	218.735																									w0	0.085569	mm		w1	N1
		22.1	219.712																									N0	17446.2	kali		0.085569	1
		26.4	221.942																									w	0.0887104	mm		0.085569	17446.2
		28.9	223.25																									wf	0.172678	mm		0.172678	31263.6
		29.4	223.513																									Nf	31263.6	kali		0.172678	60000
		30.2	223.934
		31.3	224.515
		33.4	225.628																									rumus Nawir (0,0098)
		35.1	226.534																									w0	0.0262342	mm		w6	N6
		36.7	227.39																									N0	33703.4	kali		0.0262342	1
		38.3	228.251																									w	0.233475	mm		0.0262342	33703.4
		40.1	229.223																									wf	0.103468	mm		0.103468	53049.2
		41.6	230.037																									Nf	53049.2	kali		0.103468	70000
		43.3	230.963
		44.9	231.839
		46.6	232.774
		48.2	233.658
		49.9	234.601
		51.5	235.493
		53.2	236.445
		54.8	237.345		w = 0,0018 fs
		56.5	238.305		a = 1.689 fs - 347,1
		58.1	239.213
		59.8	240.182
		61.4	241.097
		63.1	242.075
		64.7	242.999
		66.4	243.985
		68.2	245.034
		69.7	245.912
		71.3	246.853
		73	247.856
		74.6	248.805
		76.3	249.817
		77.9	250.774
		79.6	251.795
		81.2	252.761
		82.9	253.791
		84.5	254.765
		86.2	255.804
		87.8	256.786
		89.5	257.834
		91.1	258.825
		92.8	259.882
		94.4	260.881
		96.1	261.947
		97.7	262.955
		99.4	264.03
		101.1	265.11
		102.7	266.13
		104.3	267.155
		106.2	268.378
		107.6	269.283
		109.3	270.385
		110.9	271.428
		112.6	272.54
		114.2	273.591
		115.9	274.712
		117.5	275.772
		119.2	276.903
		120.8	277.971
		122.5	279.111
		124.1	280.189
		125.8	281.338

## Sheet: A1
	DATA LABORATORY TEST			A1
No	Load	Crack Width	Deflection			Strain
	(KN)	(mm)	left (mm)	right(mm)	average(mm)	Display	Value
1	0	0	0	0	0	0	0
2	2	0	0.34	0.1	0.22	0.008	5.8309e-06
3	4	0	0.44	0.16	0.3	0.018	1.31195e-05
4	6	0	0.46	0.17	0.315	0.024	1.74927e-05
5	8	0	0.55	0.25	0.4	0.038	2.76968e-05
6	10	0	0.71	0.35	0.53	0.052	3.79009e-05
7	12	0	0.8	0.41	0.605	0.061	4.44606e-05
8	14	0	0.84	0.45	0.645	0.072	5.24781e-05
9	16	0	0.95	0.54	0.745	0.094	6.85131e-05
10	18	0	1.25	0.75	1	0.112	8.16327e-05
11	20	0	1.4	0.85	1.125	0.132	9.62099e-05
12	22	0	1.5	0.93	1.215	0.12	8.74636e-05
13	24	0	1.6	1.04	1.32	0.154	0.000112245
14	26	0	1.71	1.11	1.41	0.172	0.000125364
15	28	0	1.8	1.2	1.5	0.259	0.000188776
16	30	0	1.95	1.3	1.625	0.296	0.000215743
17	32	0	2	1.38	1.69	0.385	0.000280612
18	34	0	2.05	1.41	1.73	0.429	0.000312682
19	36	0	2.06	1.45	1.755	0.535	0.000389942
20	38	0	2.25	1.59	1.92	0.635	0.000462828
21	40	0	2.43	1.75	2.09	0.727	0.000529883
22	42	0.05	2.55	1.92	2.235	0.868	0.000632653
23	43	0.06	3.05	2.05	2.55	0.938	0.000683673
24	44	0.08	3.15	2.09	2.62	1.198	0.000873178
25	45	0.1	3.24	2.16	2.7	1.523	0.00111006
26	46	0.2	3.32	2.3	2.81	1.654	0.00120554
27	47	0.4	3.45	2.4	2.925	1.835	0.00133746
28	48	1.2	3.56	2.97	3.265	2.15	0.00156706
29	49	2	3.72	3.25	3.485	2.875	0.00209548
30	50	2.2	3.84	3.6	3.72	4.893	0.00356633
	fy =	448.85	MPa
	Es =	200000	MPa
	ey=fy/Es =	0.00224425
	0,6 ey =	0.00134655
	P siklis =	47.0689	KN

## Sheet: A2
	DATA HASIL PENGUJIAN LAB			A2
No	Load	Crack Width	Deflection
	(KN)	(mm)	left (mm)	right(mm)	average(mm)
1	0	0	0	0	0
2	2	0	0.04	0.004	3.15209e-06
3	4	0	0.125	0.009	7.0922e-06
4	6	0	0.16	0.016	1.26084e-05
5	8	0	0.2	0.023	1.81245e-05
6	10	0	0.245	0.032	2.52167e-05
7	12	0	0.26	0.039	3.07329e-05
8	14	0	0.3	0.049	3.86131e-05
9	16	0	0.35	0.056	4.41292e-05
10	18	0	0.39	0.066	5.20095e-05
11	20	0	0.43	0.072	5.67376e-05
12	22	0	0.46	0.084	6.61939e-05
13	24	0	0.5	0.095	7.48621e-05
14	26	0	0.52	0.106	8.35303e-05
15	28	0	0.535	0.114	8.98345e-05
16	30	0	0.575	0.137	0.000107959
17	32	0	0.585	0.154	0.000121355
18	34	0	0.595	0.158	0.000124507
19	36	0	0.64	0.176	0.000138692
20	38	0	0.75	0.248	0.000195429
21	40	0	0.81	0.297	0.000234043
22	42	0	0.855	0.376	0.000296296
23	44	0	0.905	0.466	0.000367218
24	46	0	0.975	0.548	0.000431836
25	48	0	1.04	0.62	0.000488574
26	50	0	1.125	0.727	0.000572892
27	52	0.01	1.205	0.877	0.000691095
28	53	0.015	1.2325	0.9125	0.00071907
29	54	0.02	1.26	0.948	0.000747045
30	55	0.025	1.295	1.026	0.000808511
31	56	0.03	1.33	1.104	0.000869976
32	57	0.035	1.455	1.3075	0.00103034
33	58	0.04	1.58	1.511	0.0011907
34	59	0.045	1.645	1.594	0.00125611
35	60	0.05	1.71	1.677	0.00132151
36	61	0.065	1.8	1.7855	0.00140701
37	62	0.08	1.89	1.894	0.00149251
38	63	0.09	1.97	1.9475	0.00153467
39	64	0.1	2.05	2.001	0.00157683
40	65	0.125	2.135	2.1445	0.00168991
41	66	0.15	2.22	2.288	0.00180299
42	67	0.975	2.68	3.5885	0.00282782
43	68	1.8	3.14	4.889	0.00385264
	fy =	448.85	MPa
	Es =	200000	MPa
	ey=fy/Es =	0.00224425
	0,6 ey =	0.00134655
	P siklis =	60.3828	KN

## Sheet: A3
	DATA HASIL PENGUJIAN LAB		A3
No	Load	Crack Width	Deflection			Strain
	(KN)	(mm)	left (mm)	right(mm)	average(mm)	Display	Value
1	0	0	0	0	0	0	0
2	2	0	0.24	0.31	0.275	0.055	2.74177e-05
3	4	0	0.35	0.4	0.375	0.06	2.99103e-05
4	6	0	0.41	0.53	0.47	0.067	3.33998e-05
5	8	0	0.48	0.69	0.585	0.073	3.63908e-05
6	10	0	0.5	0.71	0.605	0.074	3.68893e-05
7	12	0	0.59	0.88	0.735	0.08	3.98804e-05
8	14	0	0.69	1.08	0.885	0.093	4.63609e-05
9	16	0	0.76	1.23	0.995	0.104	5.18445e-05
10	18	0	0.85	1.43	1.14	0.133	6.63011e-05
11	20	0	0.9	1.55	1.225	0.146	7.27817e-05
12	22	0	0.97	1.67	1.32	0.162	8.07577e-05
13	24	0	1.03	1.81	1.42	0.184	9.17248e-05
14	26	0	1.09	1.93	1.51	0.215	0.000107178
15	28	0	1.22	2.18	1.7	0.299	0.000149053
16	30	0	1.21	2.27	1.74	0.309	0.000154038
17	32	0	1.29	2.3	1.795	0.354	0.000176471
18	34	0	1.33	2.39	1.86	0.382	0.000190429
19	36	0	1.35	2.41	1.88	0.391	0.000194915
20	38	0	1.45	2.59	2.02	0.457	0.000227817
21	40	0	1.53	2.74	2.135	0.553	0.000275673
22	42	0	1.61	2.86	2.235	0.687	0.000342473
23	44	0	1.69	2.99	2.34	0.79	0.000393819
24	46	0.01	1.79	3.15	2.47	0.902	0.000449651
25	48	0.01	1.83	3.21	2.52	0.912	0.000454636
26	49	0.02	1.89	3.3	2.595	1.15	0.00057328
27	50	0.03	1.98	3.38	2.68	1.205	0.000600698
28	51	0.04	2.02	3.48	2.75	1.305	0.000650548
29	52	0.05	2.52	3.71	3.115	1.562	0.000778664
30	53	0.05	2.2	3.72	2.96	1.556	0.000775673
31	54	0.07	2.25	3.74	2.995	1.578	0.00078664
32	55	0.08	2.38	3.76	3.07	1.591	0.000793121
33	56	0.1	2.4	3.78	3.09	1.605	0.0008001
34	57	0.12	2.45	3.8	3.125	1.654	0.000824526
35	58	0.14	2.5	3.89	3.195	1.723	0.000858923
36	59	0.15	2.56	3.96	3.26	1.818	0.000906281
37	60	0.19	2.59	4.01	3.3	1.879	0.00093669
38	61	0.24	2.68	4.04	3.36	1.928	0.000961117
39	62	0.28	2.74	4.13	3.435	2.021	0.00100748
40	63	0.3	2.8	4.22	3.51	2.148	0.00107079
41	64	0.35	2.85	4.29	3.57	2.254	0.00112363
42	65	0.4	2.95	4.34	3.645	2.325	0.00115902
43	66	0.45	3.18	4.43	3.805	2.466	0.00122931
44	67	0.5	3.21	4.63	3.92	2.769	0.00138036
45	68	0.55	3.27	4.7	3.985	2.853	0.00142223
46	69	0.6	3.33	4.75	4.04	2.955	0.00147308
47	70	0.65	3.41	4.81	4.11	3.048	0.00151944
48	71	0.7	3.51	4.89	4.2	3.157	0.00157378
49	72	0.75	3.64	4.97	4.305	3.28	0.00163509
50	73	0.8	3.68	5.1	4.39	3.534	0.00176171
51	74	1	3.76	5.18	4.47	3.686	0.00183749
52	75	1.2	3.88	5.25	4.565	3.932	0.00196012
53	76	2	4.2	5.35	4.775	4.203	0.00209521
	fy =	4488.5
	Es =	2100000
	ey=fy/Es =	0.00213738
	0,6 ey =	0.00128243
	P siklis =	66.3517	KN

## Sheet: A4
	DATA HASIL PENGUJIAN LAB			A4
No	Load	Crack Width	Deflection			Strain
	(KN)	(mm)	left (mm)	right(mm)	average(mm)	Display	Value
1	0	0	0	0	0	0	0
2	2	0	0.1	0.06	0.08	0.003	1.96078e-05
3	4	0	0.24	0.12	0.18	0.007	4.57516e-05
4	6	0	0.43	0.21	0.32	0.014	9.15033e-05
5	8	0	0.61	0.29	0.45	0.017	0.000111111
6	10	0	0.7	0.36	0.53	0.018	0.000117647
7	12	0	0.96	0.53	0.745	0.018	0.000117647
8	14	0	1.03	0.59	0.81	0.018	0.000117647
9	16	0	1.15	0.68	0.915	0.02	0.000130719
10	18	0	1.29	0.79	1.04	0.021	0.000137255
11	20	0	1.4	0.87	1.135	0.022	0.000143791
12	22	0	1.5	0.94	1.22	0.023	0.000150327
13	24	0	1.62	1.03	1.325	0.023	0.000150327
14	26	0	1.7	1.11	1.405	0.023	0.000150327
15	28	0	1.87	1.23	1.55	0.025	0.000163399
16	30	0	2.03	1.36	1.695	0.026	0.000169935
17	32	0	2.15	1.47	1.81	0.03	0.000196078
18	34	0	2.23	1.5	1.865	0.036	0.000235294
19	36	0	2.33	1.55	1.94	0.04	0.000261438
20	38	0	2.42	1.66	2.04	0.045	0.000294118
21	40	0	2.49	1.77	2.13	0.049	0.000320261
22	42	0	2.57	1.85	2.21	0.053	0.000346405
23	44	0	2.68	1.94	2.31	0.059	0.000385621
24	46	0	2.78	2.05	2.415	0.069	0.00045098
25	48	0	2.85	2.18	2.515	0.077	0.000503268
26	49	0.01	2.88	2.24	2.56	0.081	0.000529412
27	50	0.01	2.92	2.3	2.61	0.082	0.000535948
28	51	0.02	2.94	2.27	2.605	0.089	0.000581699
29	52	0.05	2.97	2.39	2.68	0.095	0.000620915
30	53	0.05	3.02	2.46	2.74	0.1	0.000653595
31	54	0.07	3.06	2.5	2.78	0.105	0.000686275
32	55	0.08	3.1	2.61	2.855	0.11	0.000718954
33	56	0.1	3.17	2.64	2.905	0.114	0.000745098
34	57	0.1	3.21	2.69	2.95	0.119	0.000777778
35	58	0.1	3.25	2.73	2.99	0.123	0.000803922
36	59	0.1	3.3	2.78	3.04	0.125	0.000816993
37	60	0.1	3.35	2.8	3.075	0.129	0.000843137
38	61	0.1	3.45	2.92	3.185	0.135	0.000882353
39	62	0.1	3.46	2.95	3.205	0.142	0.000928105
40	63	0.1	3.52	3.01	3.265	0.153	0.001
41	64	0.1	3.68	3.09	3.385	0.163	0.00106536
42	65	0.1	3.7	3.19	3.445	0.173	0.00113072
43	66	0.1	3.76	3.28	3.52	0.185	0.00120915
44	67	0.1	3.82	3.36	3.59	0.199	0.00130065
45	68	0.12	3.84	3.44	3.64	0.224	0.00146405
46	69	0.12	3.89	3.58	3.735	0.235	0.00153595
47	70	0.12	4.02	3.62	3.82	0.243	0.00158824
48	71	0.12	4.14	3.74	3.94	0.25	0.00163399
49	72	0.12	4.16	3.778	3.969	0.267	0.0017451
50	73	0.12	4.24	3.81	4.025	0.278	0.00181699
51	74	0.12	4.25	3.84	4.045	0.284	0.00185621
52	75	0.12	4.31	3.95	4.13	0.297	0.00194118
53	76	0.15	4.34	3.96	4.15	0.304	0.00198693
54	77	0.15	4.45	3.99	4.22	0.313	0.00204575
55	78	0.15	4.57	4.19	4.38	0.324	0.00211765
56	79	0.15	4.68	4.32	4.5	0.334	0.00218301
57	80	0.15	4.75	4.4	4.575	0.341	0.00222876
58	81	0.15	4.82	4.49	4.655	0.353	0.00230719
59	82	0.15	4.91	4.53	4.72	0.367	0.00239869
60	83	0.15	4.97	4.58	4.775	0.378	0.00247059
61	84	0.15	5.05	4.64	4.845	0.385	0.00251634
62	85	0.15	5.12	4.74	4.93	0.396	0.00258824
63	86	0.18	5.24	4.81	5.025	0.401	0.00262092
64	87	0.18	5.35	4.94	5.145	0.425	0.00277778
65	88	0.18	5.57	5.05	5.31	0.454	0.00296732
66	89	0.18	5.65	5.28	5.465	0.476	0.00311111
67	90	0.18	5.68	5.36	5.52	0.498	0.0032549
68	91	0.2	5.78	5.39	5.585	0.505	0.00330065
69	92	0.35	5.79	5.511	5.6505	0.524	0.00342484
70	93	0.5	5.81	5.54	5.675	0.547	0.00357516
71	94	1	5.83	5.6	5.715	0.571	0.00373203
72	95	1.4	5.88	5.62	5.75	0.598	0.0039085
73	96	1.8	5.97	5.72	5.845	0.622	0.00406536
74	97	2	6.12	5.8	5.96	0.698	0.00456209
	fy =	448.85	MPa
	Es =	200000	MPa
	ey=fy/Es =	0.00224425
	0,6 ey =	0.00134655
	P siklis =	67.5016	KN

## Sheet: A5
	DATA HASIL PENGUJIAN LAB			A5
No	Load	Crack Width	Deflection			Strain
	(KN)	(mm)	left (mm)	right(mm)	average(mm)	Display	Value
1	0	0	0	0	0	0	0
2	2	0	0.03	0.02	0.025	0.002	1.30719e-05
3	4	0	0.21	0.09	0.15	0.004	2.61438e-05
4	6	0	0.42	0.2	0.31	0.006	3.92157e-05
5	8	0	0.95	0.32	0.635	0.01	6.53595e-05
6	10	0	1.2	0.5	0.85	0.011	7.18954e-05
7	12	0	1.26	0.8	1.03	0.012	7.84314e-05
8	14	0	1.54	0.85	1.195	0.012	7.84314e-05
9	16	0	1.86	1.04	1.45	0.012	7.84314e-05
10	18	0	1.29	1.27	1.28	0.012	7.84314e-05
11	20	0	2	1.37	1.685	0.013	8.49673e-05
12	22	0	2.12	1.47	1.795	0.014	9.15033e-05
13	24	0	2.23	1.61	1.92	0.014	9.15033e-05
14	26	0	2.35	1.66	2.005	0.015	9.80392e-05
15	28	0	2.46	1.77	2.115	0.016	0.000104575
16	30	0	2.55	1.85	2.2	0.016	0.000104575
17	32	0	2.64	2.01	2.325	0.018	0.000117647
18	34	0	2.73	2.14	2.435	0.02	0.000130719
19	36	0	2.85	2.2	2.525	0.02	0.000130719
20	38	0	2.97	2.25	2.61	0.021	0.000137255
21	40	0	3.06	2.32	2.69	0.025	0.000163399
22	42	0	3.15	2.4	2.775	0.027	0.000176471
23	44	0	3.28	2.5	2.89	0.03	0.000196078
24	46	0	3.36	2.6	2.98	0.033	0.000215686
25	48	0	3.53	2.75	3.14	0.044	0.000287582
26	50	0	3.67	2.9	3.285	0.052	0.000339869
27	52	0	3.75	3	3.375	0.056	0.000366013
28	54	0	3.84	3.05	3.445	0.06	0.000392157
29	56	0	3.92	3.12	3.52	0.062	0.000405229
30	58	0	3.98	3.18	3.58	0.065	0.000424837
31	60	0	4.04	3.24	3.64	0.067	0.000437908
32	62	0	4.1	3.3	3.7	0.071	0.000464052
33	64	0	4.22	3.47	3.845	0.077	0.000503268
34	66	0	4.35	3.54	3.945	0.083	0.000542484
35	68	0	4.443	3.62	4.0315	0.086	0.000562092
36	70	0	4.51	3.7	4.105	0.091	0.000594771
37	72	0	4.62	3.82	4.22	0.095	0.000620915
38	74	0.01	4.69	3.89	4.29	0.103	0.000673203
39	75	0.01	4.73	3.93	4.33	0.106	0.00069281
40	76	0.02	4.79	4	4.395	0.108	0.000705882
41	77	0.05	4.84	4.04	4.44	0.109	0.000712418
42	78	0.05	4.89	4.08	4.485	0.112	0.000732026
43	79	0.07	4.95	4.15	4.55	0.114	0.000745098
44	80	0.08	5	4.21	4.605	0.116	0.00075817
45	81	0.1	5.04	4.26	4.65	0.119	0.000777778
46	82	0.1	5.08	4.3	4.69	0.123	0.000803922
47	83	0.1	5.14	4.36	4.75	0.127	0.000830065
48	84	0.1	5.18	4.4	4.79	0.128	0.000836601
49	85	0.1	5.23	4.45	4.84	0.131	0.000856209
50	86	0.1	5.26	4.49	4.875	0.132	0.000862745
51	87	0.1	5.41	4.63	5.02	0.144	0.000941176
52	88	0.1	5.7	4.91	5.305	0.165	0.00107843
53	89	0.1	5.69	4.92	5.305	0.167	0.0010915
54	90	0.1	5.79	5.03	5.41	0.174	0.00113725
55	91	0.1	5.83	5.07	5.45	0.176	0.00115033
56	92	0.1	5.9	5.14	5.52	0.181	0.00118301
57	93	0.12	5.91	5.16	5.535	0.183	0.00119608
58	94	0.12	5.92	5.17	5.545	0.185	0.00120915
59	95	0.12	5.95	5.18	5.565	0.185	0.00120915
60	96	0.12	5.96	5.25	5.605	0.186	0.00121569
61	97	0.12	5.97	5.33	5.65	0.19	0.00124183
62	98	0.15	6.02	5.43	5.725	0.194	0.00126797
63	99	0.2	6.1	4.81	5.455	0.201	0.00131373
64	100	0.45	6.19	5.73	5.96	0.202	0.00132026
65	101	0.5	6.52	6.09	6.305	0.217	0.0014183
66	102	0.8	6.67	5.28	5.975	0.234	0.00152941
67	103	1.5	6.78	5.36	6.07	0.246	0.00160784
68	104	2.3	6.86	5.39	6.125	0.254	0.00166013
	fy =	346.82	MPa
	Es =	200000	MPa
	ey=fy/Es =	0.0017341
	0,6 ey =	0.00104046
	P siklis =	87.7234	KN

[truncated: 4 more sheets: A6, B3 new, freq, RESULTS ]
